# Supplementary material for: The kinase p38α functions in dendritic cells to regulate Th2-cell differentiation and allergic inflammation
Source: Cell Mol Immunol. 2022 May 12;19(7):805–19. doi: 10.1038/s41423-022-00873-2 (PMC9243149; doi:10.1038/s41423-022-00873-2)
Supplement: Supplementary file 3 — Dataset S1 [file 41423_2022_873_MOESM3_ESM.csv]

	p_val	avg_logFC	pct.1	pct.2	p_val_adj	cluster	gene
Plxdc1	1.09E-10	-1.333554674	1	1	9.94E-07	HK11b	Plxdc1
Zbtb20	8.11E-10	-0.817187305	1	1	7.41E-06	HK11b	Zbtb20
Slc9a9	2.33E-09	-1.089869515	1	1	2.13E-05	HK11b	Slc9a9
Fam129a	3.86E-09	-0.580013927	1	1	3.53E-05	HK11b	Fam129a
Cyp27a1	6.47E-09	-1.051069282	1	1	5.91E-05	HK11b	Cyp27a1
Utrn	1.20E-08	-0.76585714	1	1	0.000109602	HK11b	Utrn
H2-Ob	3.24E-08	-1.222092307	1	1	0.000296107	HK11b	H2-Ob
Usp8	3.29E-08	-0.538083337	1	1	0.000300369	HK11b	Usp8
Timm29	3.48E-08	0.685669526	1	1	0.000318228	HK11b	Timm29
Rnf150	4.81E-08	-0.762864303	1	1	0.000439379	HK11b	Rnf150
Hemk1	6.57E-08	0.580659666	1	1	0.000600102	HK11b	Hemk1
Camk1d	6.85E-08	-0.947149888	1	1	0.000625993	HK11b	Camk1d
Dok2	9.07E-08	1.519720079	1	1	0.000828686	HK11b	Dok2
F10	9.47E-08	1.843001754	1	1	0.000864686	HK11b	F10
Zkscan17	1.08E-07	-0.678606875	1	1	0.000983726	HK11b	Zkscan17
Arid4a	1.23E-07	-0.825817993	1	1	0.001124104	HK11b	Arid4a
Chd6	1.40E-07	-0.528965335	1	1	0.001277102	HK11b	Chd6
Kif23	1.57E-07	-1.510340942	1	1	0.001432592	HK11b	Kif23
Upp1	2.01E-07	1.367929553	1	0.952	0.001836683	HK11b	Upp1
Ipcef1	2.04E-07	-0.943859953	1	1	0.001862656	HK11b	Ipcef1
Pianp	2.13E-07	-3.013538806	1	1	0.001942359	HK11b	Pianp
Il1a	2.16E-07	1.400384161	1	1	0.001969866	HK11b	Il1a
Edem1	2.22E-07	0.678518655	1	1	0.002024482	HK11b	Edem1
Rab7b	2.25E-07	-1.606903302	1	1	0.002051257	HK11b	Rab7b
Mitf	2.27E-07	1.037639415	1	1	0.002077599	HK11b	Mitf
Hbegf	2.28E-07	1.508060063	1	0.952	0.00208365	HK11b	Hbegf
Tarm1	2.39E-07	1.368420765	1	0.905	0.002183163	HK11b	Tarm1
Sod2	2.47E-07	0.692369291	1	1	0.002257549	HK11b	Sod2
Il1rn	2.74E-07	1.732721168	1	1	0.002505824	HK11b	Il1rn
Mmp19	3.07E-07	0.99350853	1	1	0.002807669	HK11b	Mmp19
Csf1	3.11E-07	1.396339169	1	1	0.002842258	HK11b	Csf1
Kmt2a	3.39E-07	-0.657790615	1	1	0.003097157	HK11b	Kmt2a
Pbx1	4.14E-07	-2.027507424	1	1	0.003778035	HK11b	Pbx1
Jade2	4.31E-07	-0.648569099	1	1	0.003933039	HK11b	Jade2
Arid5b	4.61E-07	0.788287278	1	1	0.004212096	HK11b	Arid5b
Cdk14	5.41E-07	-0.875160513	1	1	0.00494073	HK11b	Cdk14
Adora2b	5.46E-07	1.225538314	1	1	0.004990478	HK11b	Adora2b
Ncoa1	5.73E-07	-0.582267645	1	1	0.005236869	HK11b	Ncoa1
Fgfr1	6.05E-07	-0.964314513	1	1	0.005525888	HK11b	Fgfr1
Tnni2	6.77E-07	-1.462565681	1	1	0.006183803	HK11b	Tnni2
Hmox1	6.86E-07	1.26637126	1	1	0.006265475	HK11b	Hmox1
Lpar6	7.24E-07	-0.835537294	1	1	0.006616711	HK11b	Lpar6
Ralgds	7.49E-07	1.271619278	1	1	0.006840302	HK11b	Ralgds
Zfp318	8.23E-07	-1.08692872	1	1	0.007515182	HK11b	Zfp318
Tshz1	8.84E-07	-1.301809688	1	1	0.008075541	HK11b	Tshz1
Arsb	9.75E-07	-2.401501447	1	1	0.008906504	HK11b	Arsb
Lrrk2	1.07E-06	-1.508754072	1	1	0.009753872	HK11b	Lrrk2
Selenoh	1.18E-06	-1.007962491	1	1	0.010821737	HK11b	Selenoh
Arhgap15	1.26E-06	-1.035759059	1	1	0.011549799	HK11b	Arhgap15
Gm14597	1.30E-06	-2.932397505	1	1	0.011871496	HK11b	Gm14597
Ccdc171	1.35E-06	-1.097450634	1	1	0.012317922	HK11b	Ccdc171
Hps3	1.37E-06	-0.910415388	1	1	0.012542315	HK11b	Hps3
Snrk	1.43E-06	-0.520694236	1	1	0.013079776	HK11b	Snrk
Tut4	1.51E-06	-0.585323659	1	1	0.013755625	HK11b	Tut4
Pak1	1.51E-06	-0.981462328	1	1	0.013795725	HK11b	Pak1
Itga8	1.54E-06	-1.639185672	1	1	0.014109424	HK11b	Itga8
Prrc2b	1.58E-06	-0.647586086	1	1	0.014400953	HK11b	Prrc2b
Lpp	1.68E-06	0.715587628	1	1	0.01535404	HK11b	Lpp
Pira2	1.68E-06	0.930674886	1	1	0.015371302	HK11b	Pira2
Parp4	1.71E-06	-0.762573332	1	1	0.015643774	HK11b	Parp4
Nrp2	1.89E-06	1.138742317	1	1	0.017271796	HK11b	Nrp2
Arid3b	1.94E-06	-0.704928727	1	1	0.017690938	HK11b	Arid3b
Iqgap2	1.97E-06	-0.677027852	1	1	0.017969959	HK11b	Iqgap2
Polr1a	1.97E-06	-0.552688467	1	1	0.018024066	HK11b	Polr1a
Mctp1	2.22E-06	-1.642185026	1	1	0.020235537	HK11b	Mctp1
Cd207	2.32E-06	-4.681590349	1	1	0.02117524	HK11b	Cd207
B4galt7	2.47E-06	0.655687174	1	1	0.022536363	HK11b	B4galt7
Slc22a21	2.50E-06	-1.095819815	1	1	0.022821816	HK11b	Slc22a21
Scamp1	2.53E-06	0.727393089	1	1	0.023114868	HK11b	Scamp1
Ptpn22	2.53E-06	-1.032820633	1	1	0.023147525	HK11b	Ptpn22
Dirc2	2.54E-06	0.682005588	1	1	0.023232708	HK11b	Dirc2
Zdhhc14	3.00E-06	-1.485142771	1	1	0.027361292	HK11b	Zdhhc14
Glcci1	3.01E-06	-0.806668867	1	1	0.027528879	HK11b	Glcci1
Cd274	3.08E-06	0.976472962	1	1	0.028142865	HK11b	Cd274
Clec4n	3.15E-06	1.538907705	1	1	0.028774918	HK11b	Clec4n
Rps6ka4	3.29E-06	0.673101953	1	1	0.03006057	HK11b	Rps6ka4
Fam149a	3.91E-06	-2.922305358	1	1	0.035719406	HK11b	Fam149a
Galnt6	4.01E-06	0.983307548	1	1	0.036663117	HK11b	Galnt6
Osm	4.03E-06	1.346728372	1	1	0.03685421	HK11b	Osm
Msi2	4.20E-06	-0.618480253	1	1	0.038394601	HK11b	Msi2
Fnbp1	4.36E-06	-0.86054891	1	1	0.039821263	HK11b	Fnbp1
Lsr	4.40E-06	-1.081048134	1	1	0.040201586	HK11b	Lsr
Stx17	4.48E-06	-1.263878557	1	1	0.040940681	HK11b	Stx17
Fcrla	4.48E-06	-3.967555722	1	0.952	0.040946978	HK11b	Fcrla
Tbc1d9	4.69E-06	-0.980535634	1	1	0.042799282	HK11b	Tbc1d9
Prdx1	4.94E-06	0.926367679	1	1	0.045156179	HK11b	Prdx1
Cd99l2	5.02E-06	-1.139040819	1	1	0.045885899	HK11b	Cd99l2
Abr	5.19E-06	0.613068489	1	1	0.047424281	HK11b	Abr
Timm23	5.44E-06	0.611187033	1	1	0.049683811	HK11b	Timm23
Cmtm6	8.84E-12	0.850223676	1	1	8.08E-08	HK103	Cmtm6
Batf3	9.01E-12	1.31345954	1	1	8.23E-08	HK103	Batf3
Fen1	1.82E-11	0.878657601	1	1	1.67E-07	HK103	Fen1
Cherp	2.83E-11	0.626476611	1	1	2.59E-07	HK103	Cherp
Tes	3.42E-11	1.015366399	1	1	3.13E-07	HK103	Tes
Stat2	3.75E-11	1.294088465	1	1	3.42E-07	HK103	Stat2
Acox3.1	4.36E-11	0.742366704	1	1	3.98E-07	HK103	Acox3
Fam107b	4.90E-11	-0.683488295	1	1	4.48E-07	HK103	Fam107b
Gusb	5.10E-11	0.968491863	1	1	4.66E-07	HK103	Gusb
Fbxw17	6.02E-11	1.34630194	1	1	5.50E-07	HK103	Fbxw17
Clta	7.25E-11	0.731922506	1	1	6.62E-07	HK103	Clta
Stxbp6	7.54E-11	-1.427470163	1	1	6.89E-07	HK103	Stxbp6
Sdr39u1	8.36E-11	0.765520371	1	1	7.64E-07	HK103	Sdr39u1
Ppm1j	8.44E-11	1.687209531	1	1	7.71E-07	HK103	Ppm1j
Deptor	1.22E-10	-0.846579447	1	1	1.11E-06	HK103	Deptor
Gars	1.56E-10	0.710062892	1	1	1.43E-06	HK103	Gars
Triobp	1.58E-10	0.500886172	1	1	1.45E-06	HK103	Triobp
Coro2a	1.89E-10	0.671751513	1	1	1.73E-06	HK103	Coro2a
Gtpbp1	1.89E-10	0.635901533	1	1	1.73E-06	HK103	Gtpbp1
Klf3	1.90E-10	-0.937302373	1	1	1.74E-06	HK103	Klf3
Dusp1	1.97E-10	-1.418810877	1	1	1.80E-06	HK103	Dusp1
Ehf	3.23E-10	-1.83970571	1	1	2.95E-06	HK103	Ehf
Dusp6	3.72E-10	-1.676077237	1	1	3.40E-06	HK103	Dusp6
Taf4b	3.99E-10	-0.777225377	1	1	3.64E-06	HK103	Taf4b
Sh3tc1.1	4.00E-10	0.917201158	1	1	3.66E-06	HK103	Sh3tc1
Prkce	4.50E-10	-1.458952607	1	1	4.11E-06	HK103	Prkce
Gpr183	6.48E-10	-0.819422573	1	1	5.92E-06	HK103	Gpr183
Ece1	7.97E-10	1.034217445	1	1	7.28E-06	HK103	Ece1
Vti1b	1.06E-09	0.735395894	1	1	9.69E-06	HK103	Vti1b
Plekho1	1.07E-09	0.65607655	1	1	9.79E-06	HK103	Plekho1
Lpcat1.1	1.66E-09	1.032716685	1	1	1.52E-05	HK103	Lpcat1
Sema4a	1.78E-09	0.720469042	1	1	1.63E-05	HK103	Sema4a
Fyn	1.92E-09	0.552443234	1	1	1.75E-05	HK103	Fyn
Nsfl1c	1.92E-09	0.792868075	1	1	1.76E-05	HK103	Nsfl1c
Mical1	2.06E-09	0.787496384	1	1	1.88E-05	HK103	Mical1
Tbrg1	2.54E-09	1.033863027	1	1	2.32E-05	HK103	Tbrg1
Clec4b1	3.85E-09	-3.858534428	1	0.952	3.52E-05	HK103	Clec4b1
Got2	4.11E-09	0.82324732	1	1	3.75E-05	HK103	Got2
Nt5c	4.17E-09	0.976409258	1	1	3.81E-05	HK103	Nt5c
Jaml	4.57E-09	1.482057927	1	1	4.17E-05	HK103	Jaml
Irf7	5.08E-09	1.435111576	1	1	4.64E-05	HK103	Irf7
Trpc4ap	5.45E-09	0.554664622	1	1	4.98E-05	HK103	Trpc4ap
Cpne2	5.61E-09	1.226992817	1	1	5.13E-05	HK103	Cpne2
Txndc17	5.66E-09	1.062975792	1	1	5.17E-05	HK103	Txndc17
Lipe	5.94E-09	0.676118162	1	1	5.42E-05	HK103	Lipe
Spint1	6.17E-09	1.306021475	1	1	5.63E-05	HK103	Spint1
Efhd2	6.25E-09	0.623537151	1	1	5.71E-05	HK103	Efhd2
Klra2.1	6.49E-09	-2.748356933	1	1	5.93E-05	HK103	Klra2
Jag2	6.53E-09	1.102667868	1	1	5.96E-05	HK103	Jag2
Tap2	1.09E-08	0.944630977	1	1	9.98E-05	HK103	Tap2
Ogfr	1.20E-08	0.754877949	1	1	0.000110042	HK103	Ogfr
Traf5	1.33E-08	0.722920757	1	1	0.00012139	HK103	Traf5
Wdfy4.1	1.35E-08	1.281329564	1	1	0.000123092	HK103	Wdfy4
Rnf2	1.35E-08	-0.910056718	1	1	0.000123577	HK103	Rnf2
Map3k4	1.38E-08	0.851558561	1	1	0.000125852	HK103	Map3k4
Cd209b	1.39E-08	-2.164663195	0.667	1	0.000127004	HK103	Cd209b
Zfyve9	1.46E-08	-1.604209035	1	1	0.000133263	HK103	Zfyve9
Abhd16a	1.48E-08	0.509630584	1	1	0.000134737	HK103	Abhd16a
P2rx5	1.50E-08	1.61655421	1	1	0.000137088	HK103	P2rx5
Oasl1	1.61E-08	1.488440084	1	1	0.000146803	HK103	Oasl1
Kctd10	1.71E-08	0.707009669	1	1	0.000155866	HK103	Kctd10
Rara	1.74E-08	0.693228345	1	1	0.000158944	HK103	Rara
Trafd1	1.83E-08	0.703328817	1	1	0.000167589	HK103	Trafd1
Pygo2	2.01E-08	0.73894729	1	1	0.000183397	HK103	Pygo2
Ccl2	2.08E-08	-2.958612133	1	1	0.000189618	HK103	Ccl2
Men1	2.15E-08	0.71426527	1	1	0.000196399	HK103	Men1
Sh3bp1	2.36E-08	0.747987382	1	1	0.000215106	HK103	Sh3bp1
Lmna	2.41E-08	0.876178777	1	1	0.000219901	HK103	Lmna
Parp9	2.46E-08	0.688319013	1	1	0.00022482	HK103	Parp9
Sp110	2.56E-08	0.682238037	1	1	0.000233899	HK103	Sp110
Klri2	2.57E-08	-1.6628006	1	1	0.000234803	HK103	Klri2
Zfp36	2.80E-08	-0.869394755	1	1	0.000255715	HK103	Zfp36
Ythdc2	3.10E-08	-0.689650518	1	1	0.000282724	HK103	Ythdc2
Batf2	3.13E-08	1.332703455	1	0.952	0.000285871	HK103	Batf2
Phc2	3.15E-08	0.757857052	1	1	0.000287982	HK103	Phc2
Ubxn1	3.17E-08	0.56686104	1	1	0.000289942	HK103	Ubxn1
Vmp1	3.80E-08	-1.171247117	1	1	0.000346995	HK103	Vmp1
Thap7	4.47E-08	0.726912381	1	1	0.000408473	HK103	Thap7
Inpp5d	4.62E-08	0.506035074	1	1	0.000422107	HK103	Inpp5d
Abca9	5.02E-08	-2.814352235	1	1	0.000458424	HK103	Abca9
Gpr141	5.09E-08	-0.963163322	1	1	0.000464678	HK103	Gpr141
Rrbp1	5.31E-08	0.595740375	1	1	0.000485468	HK103	Rrbp1
Plekhn1.1	5.40E-08	0.626967323	1	1	0.000493134	HK103	Plekhn1
Tbc1d8.1	5.86E-08	1.058101554	1	1	0.000535199	HK103	Tbc1d8
Icam2	6.37E-08	-1.479384832	1	1	0.000581781	HK103	Icam2
Dhx40	6.66E-08	-1.579541775	1	1	0.000608647	HK103	Dhx40
Aaed1	7.44E-08	-0.835060989	1	1	0.000679133	HK103	Aaed1
Rundc1	7.71E-08	0.656573372	1	1	0.000704118	HK103	Rundc1
Mettl17	8.39E-08	0.852076389	1	1	0.000765998	HK103	Mettl17
Cd300c2	8.46E-08	-1.844282479	1	1	0.000772741	HK103	Cd300c2
Fbxo6	8.46E-08	0.820601116	1	1	0.000772835	HK103	Fbxo6
Ipo7	1.08E-07	-0.587748216	1	1	0.000986615	HK103	Ipo7
Abcc3	1.18E-07	-1.307351501	1	1	0.001078961	HK103	Abcc3
Map3k20	1.27E-07	-0.775355353	1	1	0.001158121	HK103	Map3k20
Clec5a.1	1.37E-07	-2.095829129	1	1	0.001247549	HK103	Clec5a
Rps19bp1	1.41E-07	0.911413886	1	1	0.00128699	HK103	Rps19bp1
Resf1	1.44E-07	-0.675501701	1	1	0.001312352	HK103	Resf1
Arpc5l	1.49E-07	0.672618064	1	1	0.001358128	HK103	Arpc5l
Tyk2	1.51E-07	0.828241238	1	1	0.001380723	HK103	Tyk2
Flvcr1.1	1.73E-07	-1.324150129	1	1	0.001579938	HK103	Flvcr1
Bax	1.86E-07	0.570071495	1	1	0.00169737	HK103	Bax
Pold2	2.01E-07	0.66310398	1	1	0.001832638	HK103	Pold2
Asna1	2.03E-07	0.533895809	1	1	0.0018534	HK103	Asna1
Rasgrp1	2.03E-07	-2.443012031	1	1	0.001857206	HK103	Rasgrp1
Xaf1	2.03E-07	0.801906221	1	1	0.00185784	HK103	Xaf1
Igf2r	2.12E-07	1.258723469	1	1	0.001939434	HK103	Igf2r
Arhgdia	2.21E-07	0.598291312	1	1	0.002022289	HK103	Arhgdia
Best1	2.26E-07	-1.918740215	1	1	0.002061984	HK103	Best1
Arf3	2.33E-07	0.652137509	1	1	0.002124905	HK103	Arf3
Ccng2	2.36E-07	-0.502918325	1	1	0.002153379	HK103	Ccng2
Lsr.1	2.82E-07	1.054986574	1	1	0.002577175	HK103	Lsr
Sell	2.96E-07	-2.570921927	1	1	0.002707901	HK103	Sell
Lsg1	3.01E-07	0.535047572	1	1	0.002746823	HK103	Lsg1
Slc16a10	3.12E-07	-1.156398522	1	1	0.002851376	HK103	Slc16a10
Sft2d2	3.14E-07	0.64856443	1	1	0.002866049	HK103	Sft2d2
Irf9	3.50E-07	0.514165342	1	1	0.003196225	HK103	Irf9
Hbegf.1	3.55E-07	-2.371636299	1	0.952	0.003238461	HK103	Hbegf
Ssh2	3.62E-07	-1.011076251	1	1	0.003307382	HK103	Ssh2
Ptms	3.85E-07	1.171627678	1	1	0.003512608	HK103	Ptms
Igsf9	3.88E-07	0.559794533	1	1	0.00354586	HK103	Igsf9
Tppp3	3.94E-07	0.80459915	1	1	0.003603248	HK103	Tppp3
Dapk1	4.12E-07	0.868906407	1	1	0.003759933	HK103	Dapk1
Irf8.1	4.15E-07	1.365295388	1	1	0.003793577	HK103	Irf8
Nxpe4	4.26E-07	-1.364436711	1	1	0.00389295	HK103	Nxpe4
Mrpl9	4.26E-07	0.54780133	1	1	0.003894845	HK103	Mrpl9
Adar	4.27E-07	0.503115374	1	1	0.003904402	HK103	Adar
Anpep	4.32E-07	1.027214712	1	1	0.003946061	HK103	Anpep
Acot7	4.69E-07	0.808349727	1	1	0.004282165	HK103	Acot7
Ppp1r16a	4.85E-07	0.532158218	1	1	0.004432757	HK103	Ppp1r16a
Naip2	5.12E-07	-0.851665979	1	1	0.00467279	HK103	Naip2
Klc1	5.44E-07	0.58255171	1	1	0.004970615	HK103	Klc1
Rps6ka3	5.60E-07	-0.874511235	1	1	0.005111564	HK103	Rps6ka3
Adam19	5.66E-07	0.956726151	1	1	0.005172861	HK103	Adam19
Trpv2	5.77E-07	0.68373594	1	1	0.005274492	HK103	Trpv2
Gramd3	6.01E-07	0.874400792	1	1	0.005486029	HK103	Gramd3
Fnip2	6.56E-07	0.502898963	1	1	0.005988558	HK103	Fnip2
Cd79b	6.58E-07	-2.291427003	1	0.952	0.00601433	HK103	Cd79b
Dgat2	6.62E-07	0.661660238	1	1	0.006043631	HK103	Dgat2
Scand1	6.82E-07	1.495357432	1	1	0.006229496	HK103	Scand1
Abca3.1	7.06E-07	0.611799979	1	1	0.006449717	HK103	Abca3
Mars	7.12E-07	0.924030509	1	1	0.006504167	HK103	Mars
Riox1	7.57E-07	0.554859257	1	1	0.00691661	HK103	Riox1
Fchsd2	7.58E-07	0.873332056	1	1	0.006927827	HK103	Fchsd2
Stag2	7.81E-07	-0.723551689	1	1	0.007129761	HK103	Stag2
Sco1	7.83E-07	0.944556305	1	1	0.007151163	HK103	Sco1
Tlr12	7.94E-07	1.391279381	1	1	0.007249456	HK103	Tlr12
Ccdc86	7.99E-07	0.689747618	1	1	0.007297503	HK103	Ccdc86
Apobr	8.12E-07	0.630672879	1	1	0.007420809	HK103	Apobr
Crtc2	8.26E-07	0.684852411	1	1	0.007540955	HK103	Crtc2
Gm9733	8.74E-07	-4.01891016	1	1	0.007985908	HK103	Gm9733
Cst3.1	9.10E-07	1.121055636	1	1	0.008314626	HK103	Cst3
Tubb5	9.16E-07	0.611508174	1	1	0.008369407	HK103	Tubb5
Wdr86.1	9.26E-07	1.147412157	1	1	0.00846078	HK103	Wdr86
Cuta	9.64E-07	0.801339909	1	1	0.008807713	HK103	Cuta
Arap3	9.71E-07	-1.356318771	1	1	0.008873278	HK103	Arap3
Spn	9.83E-07	-1.570712771	1	1	0.008976376	HK103	Spn
Plekho2	9.83E-07	0.73635739	1	1	0.008981371	HK103	Plekho2
Tmem273	1.02E-06	-2.054249932	1	1	0.009284228	HK103	Tmem273
mt-Nd3	1.12E-06	-1.355878356	1	1	0.010220755	HK103	mt-Nd3
Arglu1	1.12E-06	0.535587405	1	1	0.010226889	HK103	Arglu1
Endod1	1.14E-06	0.975908764	1	1	0.010454129	HK103	Endod1
Abca1	1.19E-06	-2.146476822	1	1	0.010889374	HK103	Abca1
Ccl17	1.19E-06	1.649015058	1	1	0.010903889	HK103	Ccl17
Pcnt	1.21E-06	0.529997611	1	1	0.011066595	HK103	Pcnt
Sgk1.1	1.29E-06	-1.5902367	1	1	0.01181065	HK103	Sgk1
Ap3d1	1.31E-06	0.6268101	1	1	0.011989148	HK103	Ap3d1
Ifi211	1.31E-06	1.314324737	1	1	0.01200951	HK103	Ifi211
Tlr7	1.40E-06	-2.13932522	1	1	0.012814227	HK103	Tlr7
Trio.1	1.41E-06	0.601067068	1	1	0.012902733	HK103	Trio
Vopp1.1	1.44E-06	-1.227828625	1	1	0.013151281	HK103	Vopp1
Nr2f6	1.44E-06	0.644641067	1	0.952	0.01318992	HK103	Nr2f6
Ndufv3	1.50E-06	0.674441916	1	1	0.01367349	HK103	Ndufv3
Ildr1.1	1.56E-06	1.037240101	1	1	0.014254442	HK103	Ildr1
Ifitm6	1.64E-06	-3.710620515	1	1	0.014936155	HK103	Ifitm6
Thbd	1.64E-06	-1.865424411	1	1	0.014971412	HK103	Thbd
Asnsd1	1.66E-06	-0.51189929	1	1	0.015143888	HK103	Asnsd1
Tpd52	1.84E-06	-1.500095572	1	1	0.016801849	HK103	Tpd52
Pelo	1.87E-06	0.765307624	1	1	0.017068612	HK103	Pelo
Trib3	1.89E-06	0.724037996	1	1	0.017288344	HK103	Trib3
Mtln	1.96E-06	1.251368115	1	1	0.017944696	HK103	Mtln
Mx1	1.97E-06	1.005903631	1	1	0.017997691	HK103	Mx1
Sh2d1b1	1.99E-06	-1.75299324	1	1	0.018142736	HK103	Sh2d1b1
Ceacam1	2.02E-06	-1.777438183	1	1	0.018437402	HK103	Ceacam1
Jund	2.07E-06	1.045802692	1	1	0.018892305	HK103	Jund
Gpr68	2.10E-06	0.727671007	1	1	0.019204421	HK103	Gpr68
Itm2c	2.17E-06	0.896997804	1	1	0.019817816	HK103	Itm2c
Kit.1	2.21E-06	0.87508681	1	1	0.020223834	HK103	Kit
Slc9a7.1	2.34E-06	0.685842601	1	1	0.02141007	HK103	Slc9a7
Klf4	2.42E-06	-0.983407858	1	1	0.022066126	HK103	Klf4
Ap1g2	2.45E-06	0.638559662	1	1	0.022362204	HK103	Ap1g2
Fmn1	2.53E-06	-0.520593559	1	1	0.023099801	HK103	Fmn1
Slc2a3	2.56E-06	-1.905799311	1	1	0.02342121	HK103	Slc2a3
Itgam.1	2.57E-06	-3.575402471	1	1	0.023430185	HK103	Itgam
Ube2l6	2.58E-06	0.631245897	1	1	0.023522127	HK103	Ube2l6
Rnase4	2.58E-06	-2.83363809	1	0.952	0.02356911	HK103	Rnase4
Cd300ld	2.61E-06	-3.577181104	1	1	0.02386913	HK103	Cd300ld
Ptgs2.1	2.64E-06	-3.843647345	1	1	0.024091234	HK103	Ptgs2
Sirpb1c.1	2.83E-06	-2.586581609	1	1	0.025843294	HK103	Sirpb1c
Stard9	2.83E-06	-0.842726446	1	1	0.025887888	HK103	Stard9
Shtn1	2.86E-06	0.752019594	1	1	0.026122561	HK103	Shtn1
Gpr4.1	2.97E-06	1.323949645	1	1	0.027150276	HK103	Gpr4
Csgalnact2	2.98E-06	-0.905910118	1	1	0.027190289	HK103	Csgalnact2
Tm7sf3	3.01E-06	-1.719112389	1	1	0.027477858	HK103	Tm7sf3
Trim35	3.08E-06	1.141102582	1	1	0.028122523	HK103	Trim35
Cd7.1	3.09E-06	-3.56036164	1	0.952	0.028229036	HK103	Cd7
Tapbpl	3.11E-06	0.851220424	1	1	0.028381019	HK103	Tapbpl
Acvrl1	3.27E-06	0.835322685	1	1	0.029845301	HK103	Acvrl1
Psmb9	3.28E-06	1.178826448	1	1	0.029942318	HK103	Psmb9
Psme1	3.33E-06	0.787613347	1	1	0.030432311	HK103	Psme1
Smagp	3.41E-06	0.716124979	1	1	0.031109374	HK103	Smagp
Scaper	3.51E-06	0.54363085	1	1	0.032027297	HK103	Scaper
Srp68	3.54E-06	0.684763733	1	1	0.032305834	HK103	Srp68
Apobec3	3.67E-06	0.796109135	1	1	0.033567176	HK103	Apobec3
Tor3a	3.73E-06	0.803552626	1	1	0.034063473	HK103	Tor3a
Sh3bgrl3	3.75E-06	0.556830562	1	1	0.034271155	HK103	Sh3bgrl3
Lair1	3.77E-06	-1.881778752	1	1	0.034426543	HK103	Lair1
Ctso	3.94E-06	-0.543367183	1	1	0.036027925	HK103	Ctso
Sigirr.1	3.97E-06	0.919492266	1	1	0.036273867	HK103	Sigirr
Dnajc7	4.03E-06	0.5493682	1	1	0.036849706	HK103	Dnajc7
Slc43a2	4.04E-06	-1.581856216	1	1	0.036935847	HK103	Slc43a2
Oxr1	4.09E-06	-0.722250219	1	1	0.037394249	HK103	Oxr1
Cc2d1b	4.23E-06	0.67707763	1	1	0.038626876	HK103	Cc2d1b
Tlnrd1	4.28E-06	0.630318012	1	1	0.039127233	HK103	Tlnrd1
Tmem222	4.29E-06	0.703235955	1	1	0.039173875	HK103	Tmem222
Plet1	4.42E-06	1.18297938	1	1	0.040388149	HK103	Plet1
Clec4a2.1	4.53E-06	-2.907593237	1	1	0.041412676	HK103	Clec4a2
Cptp	4.54E-06	0.678106991	1	1	0.041442012	HK103	Cptp
Cebpa	4.70E-06	-1.611266718	1	1	0.04296822	HK103	Cebpa
Trappc4	4.76E-06	0.550038349	1	1	0.043486829	HK103	Trappc4
Evi5	4.85E-06	-1.272903078	1	1	0.044321107	HK103	Evi5
Flt3.1	4.89E-06	0.891987311	1	1	0.044633337	HK103	Flt3
Phgdh	5.08E-06	0.737765381	1	1	0.046399197	HK103	Phgdh
Cd82	5.16E-06	0.592187552	1	1	0.047104914	HK103	Cd82
Cx3cr1	5.16E-06	-4.032757985	1	1	0.047165676	HK103	Cx3cr1
Bcl6.1	5.26E-06	0.558907092	1	1	0.048008353	HK103	Bcl6
Selenop	5.28E-06	-3.57862537	1	1	0.048254988	HK103	Selenop
Ank	5.41E-06	-1.567109585	1	1	0.049385396	HK103	Ank
Plcb4	1.15E-09	-2.270310207	1	1	1.05E-05	HW11b	Plcb4
Sra1	1.23E-08	0.67045077	1	1	0.000112142	HW11b	Sra1
Tom1.1	2.24E-08	0.786325907	1	1	0.000204693	HW11b	Tom1
Bco2.1	3.32E-08	-1.534394563	1	1	0.000303154	HW11b	Bco2
Il1a.2	5.83E-08	1.48618248	1	1	0.000532165	HW11b	Il1a
Slc7a11.2	5.92E-08	1.657013904	1	1	0.000540777	HW11b	Slc7a11
Tmem189.1	1.06E-07	1.02826197	1	1	0.000963699	HW11b	Tmem189
Hilpda.2	1.10E-07	1.542631167	1	1	0.00100478	HW11b	Hilpda
Csf1.1	1.26E-07	1.432781765	1	1	0.001149245	HW11b	Csf1
Ciao2a	1.76E-07	0.514746094	1	1	0.001611947	HW11b	Ciao2a
Vegfa.2	2.25E-07	1.672185303	1	1	0.002054081	HW11b	Vegfa
Fth1.1	2.25E-07	1.035321496	1	1	0.002058491	HW11b	Fth1
Ocstamp.1	3.36E-07	1.298700158	1	1	0.003073365	HW11b	Ocstamp
Epha2	3.51E-07	0.687856435	1	1	0.003209357	HW11b	Epha2
F10.1	3.97E-07	1.430238205	1	1	0.00362663	HW11b	F10
Fam129b.1	4.92E-07	1.232871141	1	1	0.004496476	HW11b	Fam129b
Tgfb1	5.93E-07	0.785781054	1	1	0.00541504	HW11b	Tgfb1
Clec4n.1	5.96E-07	1.681241445	1	1	0.005439871	HW11b	Clec4n
Rybp	6.63E-07	0.641681712	1	1	0.006051965	HW11b	Rybp
Tuba4a	6.65E-07	0.516999518	1	1	0.006074979	HW11b	Tuba4a
Grina.1	6.93E-07	1.135893301	1	1	0.006329358	HW11b	Grina
Atp6v1e1.1	7.46E-07	0.660771519	1	1	0.006818394	HW11b	Atp6v1e1
Card19	7.86E-07	0.812331245	1	1	0.007180202	HW11b	Card19
Klrb1b.2	7.92E-07	-2.144747364	1	1	0.00723144	HW11b	Klrb1b
Cst3.2	8.34E-07	-1.7363629	1	1	0.007616068	HW11b	Cst3
Ddit4	9.68E-07	1.149338114	1	1	0.008844422	HW11b	Ddit4
Car2.1	9.96E-07	0.970498155	1	1	0.009095022	HW11b	Car2
Il1rn.2	1.17E-06	1.430281142	1	1	0.010663775	HW11b	Il1rn
Fn1.2	1.18E-06	2.013089866	1	1	0.010785858	HW11b	Fn1
Galnt6.2	1.19E-06	1.3591463	1	1	0.010833771	HW11b	Galnt6
Preb	1.30E-06	0.596024412	1	1	0.011849219	HW11b	Preb
Slc12a4	1.46E-06	0.778471632	1	1	0.013320613	HW11b	Slc12a4
Sult1a1.1	1.46E-06	-2.672418751	1	1	0.013323295	HW11b	Sult1a1
Ltbr	1.52E-06	0.564357354	1	1	0.013848998	HW11b	Ltbr
Pkm.1	1.53E-06	0.974907528	1	1	0.014006201	HW11b	Pkm
Xdh.1	1.61E-06	0.93321961	1	1	0.014723543	HW11b	Xdh
Cd300lf.2	1.67E-06	1.263133447	1	1	0.015214687	HW11b	Cd300lf
Sgk1.2	1.68E-06	0.921451847	1	1	0.015305302	HW11b	Sgk1
Clec4e.2	1.74E-06	1.973107054	1	1	0.015866569	HW11b	Clec4e
Egr3.1	1.76E-06	-2.433573195	1	1	0.0160438	HW11b	Egr3
Clec4d.2	1.78E-06	1.729623642	1	1	0.016270996	HW11b	Clec4d
Cd300a.2	1.88E-06	1.296896317	1	1	0.017150064	HW11b	Cd300a
Cd226.1	2.09E-06	-1.569694276	1	1	0.019130603	HW11b	Cd226
Cxcl3.1	2.16E-06	2.322871671	1	0.857	0.019753494	HW11b	Cxcl3
Abr.1	2.49E-06	0.6429956	1	1	0.022721623	HW11b	Abr
Il1b.2	2.50E-06	1.363466983	1	1	0.022801602	HW11b	Il1b
Lhfpl2.1	2.51E-06	0.70266102	1	1	0.022909749	HW11b	Lhfpl2
Irak3.1	2.52E-06	0.90562022	1	1	0.022999577	HW11b	Irak3
Mefv.2	2.56E-06	1.291504681	1	1	0.023355486	HW11b	Mefv
Ninj1.1	2.59E-06	1.206941783	1	1	0.02368563	HW11b	Ninj1
Osm.2	2.65E-06	1.434113665	1	1	0.024247678	HW11b	Osm
Tbc1d2b.1	2.73E-06	0.828935014	1	1	0.024902481	HW11b	Tbc1d2b
Slfn4.1	2.78E-06	1.255884515	1	1	0.02538971	HW11b	Slfn4
Klhl21	3.23E-06	0.845134825	1	1	0.029525873	HW11b	Klhl21
H2afz	3.28E-06	-0.629490087	1	1	0.029932628	HW11b	H2afz
Cxcl1.2	3.29E-06	1.329442609	1	1	0.030093971	HW11b	Cxcl1
Atg7.1	3.32E-06	0.589102375	1	1	0.030312477	HW11b	Atg7
Ftl1	3.40E-06	0.707024481	1	1	0.031084982	HW11b	Ftl1
Pxdc1	3.41E-06	1.15649697	1	1	0.03117499	HW11b	Pxdc1
Tlr11.1	3.46E-06	-2.224360426	1	1	0.031560245	HW11b	Tlr11
Upp1.1	3.46E-06	1.436476242	1	0.952	0.031628374	HW11b	Upp1
Ciart	3.50E-06	0.648031534	1	1	0.031935614	HW11b	Ciart
Emilin2.1	3.75E-06	1.692087492	1	1	0.034289863	HW11b	Emilin2
Slc11a1.2	3.76E-06	1.157585111	1	1	0.034339711	HW11b	Slc11a1
Thbs1.2	4.10E-06	1.756225493	1	1	0.037447604	HW11b	Thbs1
Hcar2.2	4.19E-06	1.418195487	1	1	0.038236966	HW11b	Hcar2
Gsto1	4.50E-06	0.610792401	1	1	0.041081164	HW11b	Gsto1
Ifitm2	4.66E-06	1.204380265	1	1	0.042522987	HW11b	Ifitm2
Cxcr4.1	4.69E-06	0.634472553	1	1	0.042859048	HW11b	Cxcr4
Slc15a3.1	4.73E-06	1.190256577	1	1	0.043166522	HW11b	Slc15a3
Sh2b2	4.82E-06	0.943823183	1	1	0.044059179	HW11b	Sh2b2
Tgm2.2	4.88E-06	1.326232945	1	1	0.044602107	HW11b	Tgm2
Plaur.2	4.90E-06	1.353815845	1	1	0.044773887	HW11b	Plaur
Ptgs2.2	5.03E-06	1.273265298	1	1	0.04591003	HW11b	Ptgs2
Il18rap	5.17E-06	1.161879091	1	1	0.047194344	HW11b	Il18rap
Rasgrp3.1	5.43E-06	-2.098095846	1	1	0.049600303	HW11b	Rasgrp3
Jag1	6.10E-18	1.506595198	1	1	5.57E-14	HW103	Jag1
Tmem123	1.29E-13	1.43283795	1	1	1.18E-09	HW103	Tmem123
Cd200	5.57E-11	1.58387081	1	1	5.09E-07	HW103	Cd200
Nfatc1	1.40E-10	-0.680659221	1	1	1.28E-06	HW103	Nfatc1
Chmp1b.1	1.66E-10	0.847607153	1	1	1.51E-06	HW103	Chmp1b
Arl11	5.35E-10	-1.993867084	1	1	4.89E-06	HW103	Arl11
Gem.1	5.38E-10	1.003440449	1	1	4.91E-06	HW103	Gem
Dnm1l	1.65E-09	0.937800496	1	1	1.51E-05	HW103	Dnm1l
Dpep2.1	1.74E-09	-1.641989374	1	1	1.59E-05	HW103	Dpep2
Gtpbp4	2.42E-09	0.570419777	1	1	2.21E-05	HW103	Gtpbp4
Il12b.2	2.86E-09	1.961503596	1	1	2.62E-05	HW103	Il12b
Nlrx1.1	3.04E-09	-1.336396244	1	1	2.78E-05	HW103	Nlrx1
Cpsf1	3.99E-09	-0.760999751	1	1	3.64E-05	HW103	Cpsf1
Laptm4b.3	4.20E-09	2.059432124	1	1	3.84E-05	HW103	Laptm4b
Sclt1	6.28E-09	0.592478342	1	1	5.74E-05	HW103	Sclt1
Dmxl1	6.32E-09	0.523446355	1	1	5.77E-05	HW103	Dmxl1
Samsn1	8.03E-09	1.004761594	1	1	7.33E-05	HW103	Samsn1
Gpbp1	1.19E-08	0.822531583	1	1	0.000109	HW103	Gpbp1
Spen	1.73E-08	-0.615911059	1	1	0.000158374	HW103	Spen
Maip1	1.73E-08	0.558455217	1	1	0.000158447	HW103	Maip1
St8sia4.1	2.99E-08	1.181572393	1	1	0.000273367	HW103	St8sia4
Atg7.2	3.26E-08	-0.914127573	1	1	0.000297369	HW103	Atg7
Lztfl1	3.26E-08	0.599231411	1	1	0.000297721	HW103	Lztfl1
Tnfrsf9	3.26E-08	1.175910546	1	1	0.000298083	HW103	Tnfrsf9
Il2ra	3.41E-08	1.410436745	1	1	0.000311784	HW103	Il2ra
Slc27a3	3.73E-08	1.157665591	1	1	0.000341068	HW103	Slc27a3
Zc3h12a	4.78E-08	-1.190317101	1	1	0.000436519	HW103	Zc3h12a
Jund.1	5.95E-08	-1.289188259	1	1	0.000543819	HW103	Jund
Cd6	8.96E-08	0.683361064	1	1	0.000818659	HW103	Cd6
Arl14ep	1.02E-07	0.623426451	1	1	0.00092816	HW103	Arl14ep
Nck2	1.09E-07	1.198442566	1	1	0.000991983	HW103	Nck2
Tlr2.1	1.36E-07	-2.605671296	1	1	0.001243402	HW103	Tlr2
Net1.1	1.50E-07	1.593554326	1	1	0.001365949	HW103	Net1
Tor1aip2	1.64E-07	1.010390583	1	1	0.001500173	HW103	Tor1aip2
Ppp1r18	1.95E-07	-0.679579138	1	1	0.001785006	HW103	Ppp1r18
Sinhcaf	1.97E-07	1.590879367	1	1	0.001802725	HW103	Sinhcaf
Ccr7	2.58E-07	1.268070618	1	1	0.002360249	HW103	Ccr7
Nudt9.1	2.60E-07	0.784339294	1	1	0.002377826	HW103	Nudt9
Daglb	2.62E-07	-1.21171506	1	1	0.002395093	HW103	Daglb
Zfp677	2.64E-07	0.794913954	1	1	0.002410181	HW103	Zfp677
Ddx59	2.69E-07	0.770345533	1	1	0.002456094	HW103	Ddx59
Ccl22	2.75E-07	0.946552305	1	1	0.002516171	HW103	Ccl22
Sulf2.1	3.08E-07	-2.421341023	1	1	0.002814705	HW103	Sulf2
Tbc1d4.2	3.75E-07	0.712995528	1	1	0.003423963	HW103	Tbc1d4
Mreg	3.91E-07	1.75897018	1	1	0.003568322	HW103	Mreg
Kctd10.1	3.92E-07	-0.831200855	1	1	0.003584117	HW103	Kctd10
Aldh3b1	4.13E-07	-1.524708686	1	1	0.00377536	HW103	Aldh3b1
Smc5	4.47E-07	0.524339242	1	1	0.004086321	HW103	Smc5
Epsti1.1	4.90E-07	1.301731826	1	1	0.004474495	HW103	Epsti1
Rgs1.1	5.09E-07	1.261225886	1	1	0.004647403	HW103	Rgs1
Zfp217.1	5.45E-07	0.630155316	1	1	0.00498054	HW103	Zfp217
Cdc14a.2	6.22E-07	0.84464859	1	1	0.005684693	HW103	Cdc14a
Bcl2l14	6.49E-07	2.22467195	1	1	0.005928099	HW103	Bcl2l14
Itgal	6.54E-07	-0.66431626	1	1	0.005975305	HW103	Itgal
Ncor2	6.69E-07	-0.736815529	1	1	0.006113328	HW103	Ncor2
Ogdh	6.83E-07	-0.995074991	1	1	0.006237049	HW103	Ogdh
Rnf138	7.42E-07	0.621816205	1	1	0.006778811	HW103	Rnf138
Strip2.2	8.21E-07	1.584471686	1	1	0.007497315	HW103	Strip2
Lima1.2	8.55E-07	1.016681362	1	1	0.007810319	HW103	Lima1
Gfpt1	8.63E-07	0.78411859	1	1	0.007879996	HW103	Gfpt1
Cenpn.1	8.97E-07	0.609867693	1	1	0.008195	HW103	Cenpn
Serpinb9	9.32E-07	2.084518922	1	1	0.008510396	HW103	Serpinb9
Cd209a.2	1.05E-06	-4.937890985	1	1	0.0095471	HW103	Cd209a
Mfap1b	1.09E-06	0.513415343	1	1	0.009996655	HW103	Mfap1b
Cerk	1.20E-06	-1.004734184	1	1	0.010997676	HW103	Cerk
Kcnn4	1.28E-06	-0.910326064	1	1	0.011712333	HW103	Kcnn4
Hdac5	1.29E-06	-0.716677744	1	1	0.011741393	HW103	Hdac5
Pros1	1.35E-06	-0.842217667	1	1	0.012291659	HW103	Pros1
Manbal	1.47E-06	-0.8416235	1	1	0.013387491	HW103	Manbal
Scin.1	1.79E-06	2.301642298	1	1	0.016392777	HW103	Scin
C1qb.1	1.81E-06	-5.956957695	1	1	0.01653741	HW103	C1qb
Bmp2k	2.38E-06	0.845671861	1	1	0.0217827	HW103	Bmp2k
Clec10a.3	2.70E-06	-4.078076638	1	1	0.024663846	HW103	Clec10a
Inpp1.2	2.72E-06	0.818563757	1	1	0.024808185	HW103	Inpp1
Gramd1a	2.87E-06	-0.782878814	1	1	0.026235886	HW103	Gramd1a
Ltbr.1	3.02E-06	-0.757580556	1	1	0.027588936	HW103	Ltbr
Tspan14.1	3.11E-06	-1.20526155	1	1	0.028420574	HW103	Tspan14
Fscn1	3.15E-06	1.3773386	1	1	0.02878131	HW103	Fscn1
Tnfrsf4	3.26E-06	2.191040944	1	1	0.029800735	HW103	Tnfrsf4
Scamp3	3.30E-06	-0.926039317	1	1	0.030142796	HW103	Scamp3
Arhgap31.2	3.42E-06	0.656618178	1	1	0.031272743	HW103	Arhgap31
Itga5.1	3.63E-06	-0.801312696	1	1	0.033119211	HW103	Itga5
Ly75.2	3.96E-06	0.98609939	1	1	0.03620067	HW103	Ly75
Ppp4r2	4.35E-06	0.988967121	1	1	0.039723055	HW103	Ppp4r2
Pdgfa	4.51E-06	-1.255703494	1	1	0.04116035	HW103	Pdgfa
Map3k5	4.53E-06	-0.846821546	1	1	0.041348121	HW103	Map3k5
Ccl6.1	4.69E-06	-2.504788658	1	1	0.042800189	HW103	Ccl6
Smpdl3b.2	4.99E-06	-1.451353962	1	1	0.045618141	HW103	Smpdl3b
Oasl1.1	5.47E-06	1.232053125	1	1	0.049934948	HW103	Oasl1
Ccr6.1	1.22E-08	1.27311742	1	1	0.000111319	NK11b	Ccr6
Htr7.2	2.96E-08	-2.301103913	1	1	0.000270103	NK11b	Htr7
Mvb12b.1	3.33E-08	0.660203002	1	1	0.000304303	NK11b	Mvb12b
Prkx	4.01E-08	-0.505499055	1	1	0.000366145	NK11b	Prkx
Arhgap25.1	4.03E-08	0.560860242	1	1	0.000367759	NK11b	Arhgap25
Tifab	4.66E-08	0.762127135	1	1	0.000425867	NK11b	Tifab
Hpgd.1	4.82E-08	1.89008846	1	1	0.000440117	NK11b	Hpgd
Slc45a4	7.18E-08	0.818689023	1	1	0.000655574	NK11b	Slc45a4
Gigyf1.1	9.99E-08	0.647432058	1	1	0.000912748	NK11b	Gigyf1
Stk39	1.04E-07	-0.797556491	1	1	0.000946639	NK11b	Stk39
Dusp7.1	1.20E-07	0.968354028	1	1	0.001098245	NK11b	Dusp7
Haus8	1.23E-07	0.796216878	1	1	0.001121193	NK11b	Haus8
Nat9	1.33E-07	0.681115938	1	1	0.001212013	NK11b	Nat9
Ctc1.1	1.45E-07	0.518395529	1	1	0.001322795	NK11b	Ctc1
Ypel3.1	1.54E-07	1.060622499	1	1	0.001402973	NK11b	Ypel3
Tbc1d16.1	1.54E-07	0.991646518	1	1	0.001406246	NK11b	Tbc1d16
Selenop.2	1.56E-07	1.638475528	1	1	0.001427042	NK11b	Selenop
Gna12	1.81E-07	0.85371792	1	1	0.001650978	NK11b	Gna12
Hexb	1.84E-07	0.78942804	1	1	0.001684605	NK11b	Hexb
Hacd4.1	2.77E-07	1.110884093	1	1	0.002534394	NK11b	Hacd4
Rnase4.1	3.47E-07	1.488569459	1	0.952	0.003173687	NK11b	Rnase4
Pf4.2	3.60E-07	1.498525492	1	1	0.003284823	NK11b	Pf4
Rab11fip5.1	3.86E-07	0.998928299	1	1	0.003530267	NK11b	Rab11fip5
Sh2d1b1.1	3.93E-07	1.118612911	1	1	0.003590913	NK11b	Sh2d1b1
Dclre1c	4.13E-07	0.612244594	1	1	0.003768381	NK11b	Dclre1c
Nfkbid.1	4.29E-07	0.705940679	1	1	0.003918462	NK11b	Nfkbid
Glul.2	4.33E-07	0.843793649	1	1	0.00395631	NK11b	Glul
Adgre1.2	4.63E-07	1.464788916	1	1	0.0042296	NK11b	Adgre1
Cx3cr1.1	4.77E-07	1.543003494	1	1	0.00435609	NK11b	Cx3cr1
Nudt16l1	4.78E-07	0.684484445	1	1	0.004364077	NK11b	Nudt16l1
Gaa	5.72E-07	0.616619588	1	1	0.005228123	NK11b	Gaa
Lpcat2.1	5.96E-07	0.909338097	1	1	0.0054447	NK11b	Lpcat2
Cd200.1	6.18E-07	-1.580423647	1	1	0.005644246	NK11b	Cd200
Havcr1.1	6.20E-07	-2.714762731	0.667	1	0.005663263	NK11b	Havcr1
Pld4	6.78E-07	0.597316983	1	1	0.006190553	NK11b	Pld4
Il6ra.1	7.35E-07	0.761199979	1	1	0.006714799	NK11b	Il6ra
Trappc5	8.34E-07	0.679477884	1	1	0.007619511	NK11b	Trappc5
Dnmt3a.1	8.66E-07	0.744354726	1	1	0.007908638	NK11b	Dnmt3a
Slc22a23.2	8.82E-07	-1.960956631	1	1	0.008051631	NK11b	Slc22a23
Mto1	9.39E-07	0.577719313	1	1	0.008579696	NK11b	Mto1
Pla2g15	9.50E-07	1.051620104	1	1	0.008679891	NK11b	Pla2g15
St8sia6.1	9.98E-07	1.205795738	1	1	0.009118521	NK11b	St8sia6
Mxd4	1.02E-06	0.537711904	1	1	0.009349741	NK11b	Mxd4
Man1c1.1	1.03E-06	0.974024437	1	1	0.009436161	NK11b	Man1c1
C1qa.2	1.14E-06	1.534376496	1	1	0.010456993	NK11b	C1qa
C1qc.2	1.16E-06	1.601622832	1	1	0.010587227	NK11b	C1qc
Slc25a20	1.17E-06	-1.027992932	1	1	0.010657977	NK11b	Slc25a20
Evi5.1	1.32E-06	0.774685562	1	1	0.012012451	NK11b	Evi5
Apoe.2	1.33E-06	1.726806122	1	1	0.012180354	NK11b	Apoe
Lnx2.3	1.41E-06	-0.957651492	1	1	0.012881438	NK11b	Lnx2
Rnf130.2	1.50E-06	0.826929097	1	1	0.013696945	NK11b	Rnf130
Cd86.1	1.56E-06	-1.133368232	1	1	0.014244694	NK11b	Cd86
Timp2.1	1.61E-06	1.332913207	1	1	0.014660847	NK11b	Timp2
Itgb5.1	1.74E-06	1.249178266	1	1	0.015878139	NK11b	Itgb5
Abca2	1.83E-06	0.72391453	1	1	0.016713836	NK11b	Abca2
Il12b.3	1.94E-06	-2.886499481	1	1	0.017717847	NK11b	Il12b
Ifi205.2	2.06E-06	-3.576143666	1	1	0.018841025	NK11b	Ifi205
C1qb.2	2.16E-06	1.412159485	1	1	0.019704926	NK11b	C1qb
Trim16.2	2.25E-06	0.814192248	1	1	0.020585603	NK11b	Trim16
Mrc1	2.27E-06	1.292827209	1	1	0.020695904	NK11b	Mrc1
Adam8.1	2.29E-06	-0.821561544	1	1	0.020951123	NK11b	Adam8
Eef2k	2.34E-06	0.629339196	1	1	0.021361511	NK11b	Eef2k
Fbrsl1	2.38E-06	0.703401973	1	1	0.021763551	NK11b	Fbrsl1
Dhrs7	2.63E-06	0.560294296	1	1	0.024029869	NK11b	Dhrs7
Larp1b.2	2.67E-06	-0.696657823	1	1	0.024388915	NK11b	Larp1b
Dhcr7	2.79E-06	0.595581478	1	1	0.025469184	NK11b	Dhcr7
Timd4.4	2.89E-06	-3.552525648	1	1	0.026374598	NK11b	Timd4
Gcnt1	3.02E-06	0.564592207	1	1	0.027623191	NK11b	Gcnt1
Ehd4	3.03E-06	0.670307798	1	1	0.027710964	NK11b	Ehd4
Irf2	3.12E-06	0.564280317	1	1	0.028534875	NK11b	Irf2
Fam111a	3.13E-06	0.719284709	1	1	0.028556336	NK11b	Fam111a
Hdac7	3.15E-06	0.535431573	1	1	0.028770083	NK11b	Hdac7
Tgfbr2.1	3.21E-06	0.803095453	1	1	0.029340052	NK11b	Tgfbr2
Fbxo4	3.27E-06	-0.839044528	1	1	0.029844439	NK11b	Fbxo4
C3ar1.2	3.29E-06	1.186826785	1	1	0.030062794	NK11b	C3ar1
Lyz2.2	3.30E-06	1.148252129	1	1	0.030186846	NK11b	Lyz2
Espl1	3.44E-06	0.526303451	1	1	0.031420896	NK11b	Espl1
Akr7a5	3.45E-06	0.852772065	1	1	0.031509809	NK11b	Akr7a5
Ddi2.1	3.49E-06	0.579123184	1	1	0.031864152	NK11b	Ddi2
Gprc5c	3.52E-06	-0.823833581	1	1	0.032174036	NK11b	Gprc5c
Tmem176b.2	3.96E-06	1.129126569	1	1	0.036209401	NK11b	Tmem176b
Nfix	4.15E-06	0.668076755	1	1	0.037948263	NK11b	Nfix
Lmo2.1	4.37E-06	0.522445654	1	1	0.039907701	NK11b	Lmo2
Crybg1.2	4.48E-06	-0.844023649	1	1	0.040893099	NK11b	Crybg1
Deptor.1	4.50E-06	0.514763565	1	1	0.041091652	NK11b	Deptor
Nuak1	4.80E-06	0.888858878	1	1	0.043807196	NK11b	Nuak1
Mcemp1.1	4.87E-06	0.988538732	1	1	0.044481154	NK11b	Mcemp1
Maf	4.99E-06	1.240339271	1	1	0.045595689	NK11b	Maf
Abca9.1	5.16E-06	1.465918856	1	1	0.047097511	NK11b	Abca9
Chst11	5.22E-06	-0.875091354	1	1	0.04768328	NK11b	Chst11
Ly86.1	5.31E-06	0.751940115	1	1	0.048476026	NK11b	Ly86
Znrf2	1.90E-13	0.577480628	1	1	1.73E-09	NK103	Znrf2
Entpd6	1.98E-12	0.786295757	1	1	1.81E-08	NK103	Entpd6
Zfp141	4.58E-12	1.364594938	1	1	4.18E-08	NK103	Zfp141
Rnpc3	7.11E-12	0.616106932	1	1	6.49E-08	NK103	Rnpc3
Atp11c.2	1.65E-11	0.925235805	1	1	1.51E-07	NK103	Atp11c
Zfp518a	2.18E-11	0.958157377	1	1	1.99E-07	NK103	Zfp518a
Cbfb	6.36E-11	0.95698649	1	1	5.81E-07	NK103	Cbfb
Cebpz	7.38E-11	0.503679206	1	1	6.74E-07	NK103	Cebpz
Ccng1	1.30E-10	0.911802627	1	1	1.19E-06	NK103	Ccng1
Cnot6	1.84E-10	0.722359507	1	1	1.68E-06	NK103	Cnot6
Ngly1	4.47E-10	0.697113591	1	1	4.08E-06	NK103	Ngly1
Bod1l	9.39E-10	0.565744357	1	1	8.58E-06	NK103	Bod1l
Lsm14a	1.01E-09	0.551118333	1	1	9.22E-06	NK103	Lsm14a
Fcor.2	1.06E-09	-2.78469571	0	0.905	9.65E-06	NK103	Fcor
Hhex.2	1.19E-09	1.037521434	1	1	1.09E-05	NK103	Hhex
Mpzl3	1.73E-09	0.718609054	1	1	1.58E-05	NK103	Mpzl3
Rasgrp4.2	2.23E-09	0.761372554	1	1	2.04E-05	NK103	Rasgrp4
U2surp	2.56E-09	0.592697687	1	1	2.33E-05	NK103	U2surp
Ap5m1	2.81E-09	0.529300271	1	1	2.56E-05	NK103	Ap5m1
Rgs14	2.83E-09	0.572471634	1	1	2.58E-05	NK103	Rgs14
Ttc3	2.96E-09	0.608214731	1	1	2.70E-05	NK103	Ttc3
Papolg.1	3.63E-09	0.699183321	1	1	3.31E-05	NK103	Papolg
Pkp4.1	3.91E-09	0.748979247	1	1	3.57E-05	NK103	Pkp4
Ptpn22.1	4.70E-09	0.947817612	1	1	4.29E-05	NK103	Ptpn22
Ppm1k.2	4.97E-09	1.099303428	1	1	4.54E-05	NK103	Ppm1k
Ppp4r3a	5.25E-09	0.56541435	1	1	4.80E-05	NK103	Ppp4r3a
Trim33	5.80E-09	0.623104357	1	1	5.29E-05	NK103	Trim33
Parp8.2	5.85E-09	0.760781457	1	1	5.35E-05	NK103	Parp8
Fam102b.2	6.56E-09	0.860473822	1	1	5.99E-05	NK103	Fam102b
Smarcad1	6.66E-09	0.617821271	1	1	6.08E-05	NK103	Smarcad1
Aim2.1	7.17E-09	0.755381684	1	1	6.55E-05	NK103	Aim2
Stk32c.1	8.06E-09	1.325616596	1	1	7.37E-05	NK103	Stk32c
Lilr4b.2	8.76E-09	-2.814433866	1	1	8.01E-05	NK103	Lilr4b
Far1	9.50E-09	0.721009563	1	1	8.68E-05	NK103	Far1
Bmi1.1	9.87E-09	0.798268043	1	1	9.01E-05	NK103	Bmi1
Phf14	1.03E-08	0.61158822	1	1	9.44E-05	NK103	Phf14
Hps3.1	1.05E-08	0.977682574	1	1	9.57E-05	NK103	Hps3
Xpo1	1.12E-08	0.892775108	1	1	0.000102743	NK103	Xpo1
Ap1s3.2	1.22E-08	1.167316361	1	1	0.000111407	NK103	Ap1s3
Tmpo.2	1.24E-08	0.810989403	1	1	0.000113309	NK103	Tmpo
Itgb7.1	1.38E-08	0.843358552	1	1	0.00012624	NK103	Itgb7
Tmx1.1	1.46E-08	0.74172703	1	1	0.000133739	NK103	Tmx1
Eif4a2	1.51E-08	0.598763439	1	1	0.000137614	NK103	Eif4a2
Tigit.1	1.74E-08	1.110202511	1	1	0.000159018	NK103	Tigit
Nsmaf.1	2.05E-08	0.750097908	1	1	0.00018712	NK103	Nsmaf
Map3k14	2.22E-08	-1.032136479	1	1	0.0002027	NK103	Map3k14
Efr3a.1	2.85E-08	0.714188434	1	1	0.000260228	NK103	Efr3a
Chmp1a	3.09E-08	-0.739916854	1	1	0.000282461	NK103	Chmp1a
Ap2s1	3.18E-08	-0.889871312	1	1	0.000290247	NK103	Ap2s1
Sgsm3.2	3.22E-08	1.200697057	1	1	0.000293689	NK103	Sgsm3
Grap2	3.33E-08	0.867473763	1	1	0.00030387	NK103	Grap2
Slc25a25	3.39E-08	-0.570112224	1	1	0.000309561	NK103	Slc25a25
Ireb2	3.40E-08	0.608852058	1	1	0.000310427	NK103	Ireb2
Dock11.1	3.48E-08	0.717178931	1	1	0.00031765	NK103	Dock11
Ccni.1	3.91E-08	0.754211196	1	1	0.000356713	NK103	Ccni
H2-DMa	4.03E-08	0.660607762	1	1	0.000367871	NK103	H2-DMa
Zfp317	4.34E-08	0.732055753	1	1	0.000396686	NK103	Zfp317
Ddhd2	4.49E-08	0.53141724	1	1	0.000410124	NK103	Ddhd2
Gdi2	4.80E-08	0.762765223	1	1	0.000438262	NK103	Gdi2
Tmem30a.1	4.97E-08	0.729976857	1	1	0.000454288	NK103	Tmem30a
Phkb.2	5.45E-08	0.817789998	1	1	0.000497516	NK103	Phkb
Mier3	5.57E-08	0.604560061	1	1	0.00050918	NK103	Mier3
Neurl1b	5.64E-08	0.880270128	1	1	0.000515293	NK103	Neurl1b
Crybg3	6.08E-08	0.543299911	1	1	0.000554909	NK103	Crybg3
Slc46a3.1	6.11E-08	1.143594764	1	1	0.000558483	NK103	Slc46a3
Slc9a6	6.17E-08	0.542991462	1	1	0.000563352	NK103	Slc9a6
Ranbp9	6.23E-08	0.515541801	1	1	0.000568995	NK103	Ranbp9
Slc9a3r2.1	6.58E-08	0.894572393	1	1	0.000600756	NK103	Slc9a3r2
Jade1	6.72E-08	0.535506558	1	1	0.000613853	NK103	Jade1
Agtrap	6.83E-08	-1.009797563	1	1	0.000623705	NK103	Agtrap
Nop14	7.21E-08	0.578835928	1	1	0.00065865	NK103	Nop14
Ints2	7.51E-08	0.580161363	1	1	0.000686412	NK103	Ints2
Ftl1.1	7.62E-08	-1.31400663	1	1	0.000695715	NK103	Ftl1
Cysltr1.2	7.70E-08	0.847220902	1	1	0.000703373	NK103	Cysltr1
Arl5c	7.76E-08	-1.773101782	1	1	0.000708627	NK103	Arl5c
Atad2.1	7.90E-08	0.790337871	1	1	0.00072125	NK103	Atad2
Abcf1.1	8.07E-08	-0.754133947	1	1	0.000736854	NK103	Abcf1
Rsbn1	8.39E-08	0.660205578	1	1	0.000766321	NK103	Rsbn1
Nfil3.1	8.44E-08	-1.205268698	1	1	0.000770868	NK103	Nfil3
Gabarapl1.1	8.66E-08	-1.517585221	1	1	0.000791421	NK103	Gabarapl1
Tent2	9.18E-08	0.663317079	1	1	0.00083866	NK103	Tent2
Ppp2r5e	9.30E-08	0.563138527	1	1	0.000849291	NK103	Ppp2r5e
Rnase6.1	9.43E-08	1.017128437	1	1	0.000861196	NK103	Rnase6
Zfp958.1	9.90E-08	0.808538191	1	1	0.000904089	NK103	Zfp958
Arhgap5.3	1.07E-07	1.483211536	1	1	0.000977816	NK103	Arhgap5
Alcam	1.10E-07	0.765080691	1	1	0.001001138	NK103	Alcam
Plp2.2	1.12E-07	0.820336734	1	1	0.00101993	NK103	Plp2
Ccdc66.1	1.15E-07	0.622607635	1	1	0.001050497	NK103	Ccdc66
Cnot7	1.17E-07	0.564063707	1	1	0.001064571	NK103	Cnot7
Gstcd	1.24E-07	0.532098199	1	1	0.001131403	NK103	Gstcd
Plekha5.3	1.27E-07	1.027419821	1	1	0.001160587	NK103	Plekha5
Fgl2	1.32E-07	0.916518429	1	1	0.001208499	NK103	Fgl2
Pbx1.2	1.35E-07	1.256003688	1	1	0.001237152	NK103	Pbx1
Gpt2	1.41E-07	0.706014998	1	1	0.001286235	NK103	Gpt2
Nol8	1.43E-07	0.549191922	1	1	0.001302663	NK103	Nol8
Hilpda.3	1.44E-07	-2.72755927	1	1	0.00131732	NK103	Hilpda
Lpar3.2	1.44E-07	1.46402205	1	1	0.001318414	NK103	Lpar3
Atf3.1	1.49E-07	-1.078167984	1	1	0.001360774	NK103	Atf3
Golph3.1	1.54E-07	0.617502129	1	1	0.001408329	NK103	Golph3
Akap11	1.65E-07	0.556953172	1	1	0.001508108	NK103	Akap11
Esco1.1	1.80E-07	0.749658665	1	1	0.001639778	NK103	Esco1
Gm7072.1	1.82E-07	0.958141124	1	1	0.001666849	NK103	Gm7072
Golgb1.1	1.83E-07	0.71807732	1	1	0.001668549	NK103	Golgb1
Nlrp1b.1	1.91E-07	0.862167006	1	1	0.001741558	NK103	Nlrp1b
Ighm.1	2.14E-07	0.692752333	1	1	0.001952113	NK103	Ighm
Zfp942.3	2.16E-07	0.771421911	1	1	0.001973031	NK103	Zfp942
Mysm1	2.20E-07	0.574743749	1	1	0.002009392	NK103	Mysm1
Stx17.2	2.22E-07	0.986482624	1	1	0.002031412	NK103	Stx17
Adk.3	2.29E-07	0.84796483	1	1	0.002091626	NK103	Adk
Vwf.1	2.29E-07	0.663418218	1	1	0.002094303	NK103	Vwf
Oas1a.2	2.30E-07	-1.83168389	1	1	0.002100569	NK103	Oas1a
Casp2.1	2.33E-07	0.833169851	1	1	0.002132648	NK103	Casp2
Rasgrp3.3	2.40E-07	1.240348172	1	1	0.002194728	NK103	Rasgrp3
Mark3	2.50E-07	0.615924949	1	1	0.002280699	NK103	Mark3
Zfp318.4	2.54E-07	0.815183394	1	1	0.00231749	NK103	Zfp318
Cnep1r1	2.63E-07	0.555628719	1	1	0.002405036	NK103	Cnep1r1
Ppp6r1	2.73E-07	0.535048242	1	1	0.002492633	NK103	Ppp6r1
Pdia5.3	2.73E-07	1.079746154	1	1	0.002492708	NK103	Pdia5
Ckap2.1	2.76E-07	0.968461018	1	1	0.002519871	NK103	Ckap2
Gcc2.1	2.79E-07	0.833715136	1	1	0.002551401	NK103	Gcc2
Cxcl2.4	2.86E-07	-4.685661737	1	1	0.00261306	NK103	Cxcl2
Pgm2l1	2.86E-07	0.838910236	1	1	0.00261639	NK103	Pgm2l1
Fpr1.1	3.00E-07	-2.162924735	1	1	0.002743303	NK103	Fpr1
Hist1h1c	3.20E-07	-1.23339775	1	1	0.002922739	NK103	Hist1h1c
Tmem106b	3.22E-07	0.89032357	1	1	0.002938326	NK103	Tmem106b
Tnfrsf12a.2	3.23E-07	-1.467305487	1	1	0.002947481	NK103	Tnfrsf12a
Zdhhc5.1	3.31E-07	-0.863451214	1	1	0.003027136	NK103	Zdhhc5
Rubcnl	3.37E-07	0.54691281	1	1	0.003074567	NK103	Rubcnl
Mki67.2	3.64E-07	1.03238341	1	1	0.003329202	NK103	Mki67
Ifitm2.1	3.72E-07	-2.876364817	1	1	0.003400618	NK103	Ifitm2
Rnaseh1	3.76E-07	0.551237258	1	1	0.003432561	NK103	Rnaseh1
Arid5a	3.79E-07	-1.386109174	1	1	0.003461151	NK103	Arid5a
Top2b.2	3.88E-07	1.214809621	1	1	0.003542996	NK103	Top2b
Samd9l	3.89E-07	1.197320576	1	1	0.003556867	NK103	Samd9l
Zdhhc13.1	3.92E-07	0.893552275	1	1	0.003580471	NK103	Zdhhc13
Leprotl1	3.93E-07	0.620732327	1	1	0.003590581	NK103	Leprotl1
Pkm.3	4.03E-07	-1.576879614	1	1	0.003681218	NK103	Pkm
Stag2.1	4.10E-07	0.828775597	1	1	0.003744421	NK103	Stag2
Ivns1abp.1	4.12E-07	1.127747441	1	1	0.003765354	NK103	Ivns1abp
Rab18	4.29E-07	0.519604012	1	1	0.003919908	NK103	Rab18
Nid2.1	4.49E-07	0.757334085	1	1	0.004097928	NK103	Nid2
Sqstm1.1	4.54E-07	-1.285510024	1	1	0.004143459	NK103	Sqstm1
Nrp1	4.61E-07	0.543110595	1	1	0.004206718	NK103	Nrp1
Il1rn.3	4.62E-07	-4.636486023	1	1	0.004220449	NK103	Il1rn
Hepacam2.2	4.72E-07	1.586816926	1	1	0.00430705	NK103	Hepacam2
Rab30.3	4.81E-07	1.131542767	1	1	0.004393392	NK103	Rab30
Phactr4	4.86E-07	0.673174238	1	1	0.004437269	NK103	Phactr4
Plekhf2	4.91E-07	0.753218228	1	1	0.004480825	NK103	Plekhf2
P4hb.1	4.92E-07	-0.977003882	1	1	0.004498171	NK103	P4hb
Fmr1	4.94E-07	0.73040402	1	1	0.004511026	NK103	Fmr1
Kif23.2	4.98E-07	0.957186799	1	1	0.004545252	NK103	Kif23
Itga8.1	4.98E-07	0.947019795	1	1	0.004548746	NK103	Itga8
Csgalnact2.1	4.99E-07	0.689240746	1	1	0.004553587	NK103	Csgalnact2
Nagk	5.08E-07	0.613157564	1	1	0.004639648	NK103	Nagk
St3gal5.3	5.24E-07	1.016392666	1	1	0.004784518	NK103	St3gal5
Cyb5r3.1	5.27E-07	-0.787272786	1	1	0.004818164	NK103	Cyb5r3
Fundc1	5.31E-07	0.942159103	1	1	0.004852495	NK103	Fundc1
Inip	5.38E-07	0.863964763	1	1	0.004913639	NK103	Inip
Ola1	5.39E-07	0.617040115	1	1	0.004919961	NK103	Ola1
Tmx3.1	5.40E-07	0.793658235	1	1	0.004936859	NK103	Tmx3
Hps5.1	5.47E-07	0.51908387	1	1	0.004993075	NK103	Hps5
Cd28	5.71E-07	0.608195478	1	1	0.005218619	NK103	Cd28
Tab3	5.79E-07	0.528913281	1	1	0.005287449	NK103	Tab3
Dnajc7.1	5.99E-07	0.646639104	1	1	0.005475106	NK103	Dnajc7
Klrb1b.3	6.01E-07	1.266123474	1	1	0.005485599	NK103	Klrb1b
Il4ra.2	6.01E-07	-1.631930678	1	1	0.005491903	NK103	Il4ra
H2-Ob.1	6.08E-07	0.883021155	1	1	0.005552626	NK103	H2-Ob
Sult1a1.2	6.09E-07	1.348448755	1	1	0.005559004	NK103	Sult1a1
Actr3.1	6.16E-07	0.559724785	1	1	0.005629215	NK103	Actr3
Anxa1.1	6.28E-07	0.743283903	1	1	0.005736199	NK103	Anxa1
Naaa.4	6.28E-07	1.248862278	1	1	0.005737551	NK103	Naaa
Ifitm3.2	6.44E-07	-3.076100833	1	1	0.005877904	NK103	Ifitm3
Trit1.2	6.45E-07	0.907412198	1	1	0.005888847	NK103	Trit1
Ppm1m.2	6.54E-07	0.772038042	1	1	0.005977994	NK103	Ppm1m
Mpeg1.3	6.63E-07	0.851402121	1	1	0.006055365	NK103	Mpeg1
Cxcl3.2	6.70E-07	-4.921124453	0.333	0.952	0.006122744	NK103	Cxcl3
Atrx.2	6.77E-07	0.528767688	1	1	0.006184014	NK103	Atrx
Gpr155.1	7.18E-07	0.62796322	1	1	0.006553836	NK103	Gpr155
Gls.1	7.42E-07	0.603405572	1	1	0.00677829	NK103	Gls
Rhbdf2.2	7.57E-07	-1.522140551	1	1	0.006915354	NK103	Rhbdf2
Gsr.1	7.68E-07	-2.368068391	1	1	0.007017174	NK103	Gsr
Adap1.2	8.08E-07	-1.518918392	1	1	0.007376126	NK103	Adap1
Gngt2.2	8.20E-07	-2.197356135	1	1	0.007487	NK103	Gngt2
Rnf139	8.62E-07	0.812810516	1	1	0.007872041	NK103	Rnf139
Anxa6.1	8.63E-07	0.802344334	1	1	0.007881793	NK103	Anxa6
Arsb.2	8.83E-07	1.26432651	1	1	0.008066268	NK103	Arsb
Tlr3.4	9.03E-07	1.454073756	1	1	0.008248956	NK103	Tlr3
Atad1	9.09E-07	0.653226108	1	1	0.008304285	NK103	Atad1
Zc2hc1a	9.42E-07	0.647797309	1	1	0.008606347	NK103	Zc2hc1a
Aspm.1	9.63E-07	0.931232706	1	1	0.008793424	NK103	Aspm
Rab39.2	9.68E-07	1.009238503	1	1	0.008846246	NK103	Rab39
Cep128.1	9.99E-07	0.599540482	1	1	0.009127504	NK103	Cep128
Egr3.2	1.13E-06	1.252652874	1	1	0.010329821	NK103	Egr3
Zdhhc18.1	1.14E-06	-0.772842856	1	1	0.010427904	NK103	Zdhhc18
Tnfsf13b	1.16E-06	1.019474122	1	1	0.010597093	NK103	Tnfsf13b
Srgn	1.19E-06	-0.546952623	1	1	0.010845946	NK103	Srgn
Adi1	1.19E-06	0.70642697	1	1	0.010884101	NK103	Adi1
Lad1	1.19E-06	-1.208746541	1	1	0.010884288	NK103	Lad1
Tbc1d9.2	1.22E-06	0.831022663	1	1	0.011128301	NK103	Tbc1d9
Zfr	1.23E-06	0.553262351	1	1	0.011228606	NK103	Zfr
Bco2.2	1.26E-06	0.882085214	1	1	0.011518501	NK103	Bco2
Sigirr.3	1.26E-06	0.815441085	1	1	0.011536826	NK103	Sigirr
Cyp27a1.1	1.30E-06	0.613371922	1	1	0.011841425	NK103	Cyp27a1
Cdkn1a.3	1.31E-06	-1.744933172	1	1	0.011935331	NK103	Cdkn1a
Aldh2.1	1.32E-06	-1.527010136	1	1	0.012031506	NK103	Aldh2
Enpp4	1.36E-06	0.56064832	1	1	0.012382946	NK103	Enpp4
F2rl2.3	1.36E-06	1.079465664	1	1	0.012388513	NK103	F2rl2
Chuk.2	1.36E-06	0.763544593	1	1	0.012406399	NK103	Chuk
Rrad	1.39E-06	-0.846065112	1	1	0.012699638	NK103	Rrad
Tmem176a.1	1.42E-06	-3.119390819	1	1	0.012979554	NK103	Tmem176a
Lgmn.3	1.44E-06	-2.925668025	1	1	0.013110513	NK103	Lgmn
Ifitm1.1	1.47E-06	-3.821001664	1	1	0.013463448	NK103	Ifitm1
Fmnl2.2	1.48E-06	0.967002388	1	1	0.013491878	NK103	Fmnl2
Dpy19l4	1.49E-06	1.272337635	1	1	0.01360555	NK103	Dpy19l4
Qser1.1	1.51E-06	0.603446265	1	1	0.013787997	NK103	Qser1
Tnrc6a.1	1.52E-06	0.533686722	1	1	0.013855022	NK103	Tnrc6a
Snx22.5	1.52E-06	1.185981943	1	1	0.013890783	NK103	Snx22
Rfc1.1	1.55E-06	0.502262263	1	1	0.014193801	NK103	Rfc1
Mtm1	1.57E-06	0.525396371	1	1	0.014342307	NK103	Mtm1
Cpne3.1	1.58E-06	0.891088052	1	1	0.014426593	NK103	Cpne3
Plekhg2	1.61E-06	-1.356234674	1	1	0.014743548	NK103	Plekhg2
Cxcl1.3	1.62E-06	-3.935463716	1	1	0.01483575	NK103	Cxcl1
Btla.4	1.69E-06	1.045016252	1	1	0.015417716	NK103	Btla
Pex2	1.71E-06	0.637750607	1	1	0.015615568	NK103	Pex2
Mxd1.1	1.72E-06	-1.657841524	1	1	0.015689978	NK103	Mxd1
Relb	1.73E-06	-0.92201507	1	1	0.015802892	NK103	Relb
Prpf31	1.79E-06	-0.732454128	1	1	0.016308998	NK103	Prpf31
Plbd1	1.80E-06	0.604744689	1	1	0.016405567	NK103	Plbd1
Rp2	1.80E-06	0.655175987	1	1	0.016430049	NK103	Rp2
Prpf4b	1.82E-06	0.674397226	1	1	0.016639178	NK103	Prpf4b
Akr1a1	1.84E-06	-0.70527072	1	1	0.016845739	NK103	Akr1a1
Skiv2l	1.94E-06	-0.689800942	1	1	0.017680879	NK103	Skiv2l
Pip4p2	1.94E-06	1.170979012	1	1	0.01770357	NK103	Pip4p2
Cdc14a.4	1.97E-06	0.794384958	1	1	0.017985173	NK103	Cdc14a
Pdp1	1.99E-06	0.634583772	1	1	0.018160192	NK103	Pdp1
Pygo2.2	2.05E-06	0.658126905	1	1	0.018725981	NK103	Pygo2
Gm14597.3	2.09E-06	1.174203001	1	1	0.01907115	NK103	Gm14597
Ccnb2	2.10E-06	0.871378588	1	1	0.019196324	NK103	Ccnb2
Zfp984	2.12E-06	0.993910036	1	1	0.019343978	NK103	Zfp984
Cdc42ep4	2.19E-06	-0.829650323	1	1	0.020037474	NK103	Cdc42ep4
Ppp1r15a.1	2.23E-06	-0.97726709	1	1	0.020352726	NK103	Ppp1r15a
Bcl6.3	2.26E-06	0.717881178	1	1	0.020599303	NK103	Bcl6
Nsmce4a	2.26E-06	0.517015531	1	1	0.020619403	NK103	Nsmce4a
Stard3nl.1	2.27E-06	0.77371938	1	1	0.020755247	NK103	Stard3nl
Fut8.1	2.33E-06	0.629467434	1	1	0.021285125	NK103	Fut8
Uap1.1	2.39E-06	-0.829477415	1	1	0.021799262	NK103	Uap1
Ndc80.2	2.51E-06	0.709126216	1	1	0.022930687	NK103	Ndc80
Hook3	2.62E-06	0.572993122	1	1	0.023938676	NK103	Hook3
Fuca1	2.66E-06	0.553495915	1	1	0.024309386	NK103	Fuca1
Rbbp7	2.71E-06	0.50633881	1	1	0.024715989	NK103	Rbbp7
Fbxl4	2.77E-06	0.527569755	1	1	0.025311547	NK103	Fbxl4
Zfp386.1	2.80E-06	0.901931876	1	1	0.025620249	NK103	Zfp386
Zfp800.1	2.91E-06	0.662907223	1	1	0.026534404	NK103	Zfp800
Havcr2.2	2.94E-06	0.519483102	1	1	0.026813851	NK103	Havcr2
Cip2a.1	2.94E-06	0.814473723	1	1	0.026872167	NK103	Cip2a
P3h2.2	2.95E-06	1.223157445	1	1	0.026966979	NK103	P3h2
Bcap29.1	3.01E-06	0.578729754	1	1	0.027458826	NK103	Bcap29
Nup160	3.03E-06	0.550570159	1	1	0.027652104	NK103	Nup160
Dab2.5	3.29E-06	-2.520011133	1	1	0.030010066	NK103	Dab2
Il1r2.2	3.29E-06	-2.240654168	1	1	0.030089708	NK103	Il1r2
Pik3cb.4	3.38E-06	0.728251644	1	1	0.030877107	NK103	Pik3cb
Lrrc18.2	3.46E-06	1.100399914	1	1	0.031615069	NK103	Lrrc18
Vps35	3.53E-06	0.613267277	1	1	0.032274257	NK103	Vps35
Pde8a.2	3.54E-06	0.725996235	1	1	0.03234272	NK103	Pde8a
Rif1.2	3.54E-06	0.862331017	1	1	0.032351022	NK103	Rif1
Trim59.1	3.62E-06	1.163768263	1	1	0.033098074	NK103	Trim59
Tspo.1	3.66E-06	-1.175462356	1	1	0.033462543	NK103	Tspo
Yme1l1.1	3.69E-06	0.659861801	1	1	0.033682117	NK103	Yme1l1
Gpr82.2	3.69E-06	0.883980799	1	1	0.033690928	NK103	Gpr82
Ulk1.1	3.73E-06	-0.814089381	1	1	0.034110877	NK103	Ulk1
Rad21	3.90E-06	0.518888093	1	1	0.035648165	NK103	Rad21
Dctn5	3.93E-06	0.552547044	1	1	0.035885954	NK103	Dctn5
Sestd1	3.93E-06	0.511478371	1	1	0.035935522	NK103	Sestd1
Slc27a3.1	3.97E-06	-0.963603965	1	1	0.036221121	NK103	Slc27a3
Rab32.1	4.06E-06	0.960838765	1	1	0.037051831	NK103	Rab32
Slc25a44	4.06E-06	-0.91377288	1	1	0.037106052	NK103	Slc25a44
Zmym6.1	4.09E-06	0.54217765	1	1	0.037387798	NK103	Zmym6
Ms4a4c.3	4.13E-06	-3.256981265	1	1	0.037742221	NK103	Ms4a4c
Mboat1	4.17E-06	0.786379603	1	1	0.038083208	NK103	Mboat1
Pianp.4	4.18E-06	1.183444468	1	1	0.038188581	NK103	Pianp
Acss1	4.24E-06	0.840694981	1	1	0.03877046	NK103	Acss1
Dld	4.36E-06	0.710451203	1	1	0.039792929	NK103	Dld
P2ry14.2	4.42E-06	0.865313349	1	1	0.040405383	NK103	P2ry14
Slc2a6	4.52E-06	-0.914258288	1	1	0.041247111	NK103	Slc2a6
Mpp6.2	4.84E-06	0.67195617	1	1	0.044198777	NK103	Mpp6
Gnal	4.88E-06	0.601603646	1	1	0.04457557	NK103	Gnal
Slc15a3.3	4.98E-06	-2.725000911	1	1	0.045471411	NK103	Slc15a3
Fgfr1op2	5.00E-06	0.734130278	1	1	0.045679624	NK103	Fgfr1op2
P2ry10.4	5.02E-06	0.740575419	1	1	0.045856741	NK103	P2ry10
Fam149a.3	5.04E-06	1.137352378	1	1	0.046027333	NK103	Fam149a
Mctp1.3	5.11E-06	1.19630614	1	1	0.046690916	NK103	Mctp1
Snrnp70.1	5.20E-06	-0.654484674	1	1	0.04750418	NK103	Snrnp70
Abi1.1	5.20E-06	0.561765051	1	1	0.047507807	NK103	Abi1
Jaml.2	5.20E-06	0.891777878	1	1	0.047513065	NK103	Jaml
Cd36.2	5.28E-06	1.020877182	1	1	0.048266643	NK103	Cd36
Mbnl1.1	5.29E-06	1.009711593	1	1	0.048324986	NK103	Mbnl1
Trem1.3	5.31E-06	-4.380095821	1	1	0.048461911	NK103	Trem1
Haus3	5.38E-06	0.545958291	1	1	0.049180415	NK103	Haus3
Uqcc3	5.44E-06	-0.611984515	1	1	0.049725812	NK103	Uqcc3
Tcof1.3	8.34E-12	1.153092051	1	1	7.61E-08	NW11b	Tcof1
Naa15	1.73E-11	-0.518077898	1	1	1.58E-07	NW11b	Naa15
Eif2s1	6.16E-10	-0.822117508	1	1	5.63E-06	NW11b	Eif2s1
Met.3	9.79E-10	-2.012539068	1	1	8.94E-06	NW11b	Met
Olfr920	2.91E-09	-0.722802086	1	1	2.66E-05	NW11b	Olfr920
Sppl2a	3.19E-09	-0.637457653	1	1	2.92E-05	NW11b	Sppl2a
Prmt6	3.31E-09	-0.929958203	1	1	3.03E-05	NW11b	Prmt6
Nek6.3	8.48E-09	-1.190410693	1	1	7.74E-05	NW11b	Nek6
Rpf1	1.01E-08	-0.597202903	1	1	9.20E-05	NW11b	Rpf1
Mfng	1.30E-08	0.666781909	1	1	0.000119106	NW11b	Mfng
Ube2n	2.37E-08	-0.583895791	1	1	0.000216337	NW11b	Ube2n
Dld.1	2.39E-08	-0.774891922	1	1	0.000217913	NW11b	Dld
Abtb1.1	2.49E-08	0.753373039	1	1	0.000227411	NW11b	Abtb1
Dusp1.2	2.70E-08	0.951784891	1	1	0.000246474	NW11b	Dusp1
Ptgs1.3	2.95E-08	1.156158018	1	1	0.000269639	NW11b	Ptgs1
Lyz1.2	3.08E-08	1.634963888	1	1	0.000280958	NW11b	Lyz1
Sp100	3.60E-08	-0.553963187	1	1	0.000329263	NW11b	Sp100
Trnt1	3.79E-08	-0.633575393	1	1	0.000345889	NW11b	Trnt1
Cul2.1	3.79E-08	-0.664635578	1	1	0.000346142	NW11b	Cul2
Slamf9.2	3.88E-08	1.05238361	1	1	0.000354507	NW11b	Slamf9
Ptchd1.1	4.02E-08	0.895305165	1	1	0.000367214	NW11b	Ptchd1
Yipf4	4.04E-08	-0.519302622	1	1	0.000368917	NW11b	Yipf4
Unc93b1.1	4.53E-08	0.828007438	1	1	0.000413659	NW11b	Unc93b1
Dck	5.04E-08	-0.593807174	1	1	0.00046067	NW11b	Dck
Igf2r.2	5.29E-08	-2.119674601	1	1	0.000483154	NW11b	Igf2r
Plekhg3	5.32E-08	0.554092441	1	1	0.000485861	NW11b	Plekhg3
Cd209b.2	5.40E-08	1.251045736	1	0.952	0.000493025	NW11b	Cd209b
Tbc1d15.1	6.23E-08	-0.652232935	1	1	0.000568897	NW11b	Tbc1d15
Hsdl2.2	6.44E-08	-1.164843003	1	1	0.000588098	NW11b	Hsdl2
Tomm70a.1	6.49E-08	-0.658395635	1	1	0.000592968	NW11b	Tomm70a
Pld4.1	6.62E-08	0.677116259	1	1	0.0006047	NW11b	Pld4
Dip2a	6.94E-08	-0.652842815	1	1	0.00063375	NW11b	Dip2a
Fnip2.1	7.14E-08	-0.579060708	1	1	0.000652147	NW11b	Fnip2
Sinhcaf.2	8.52E-08	-1.581246909	1	1	0.000778619	NW11b	Sinhcaf
C3ar1.4	9.09E-08	1.59898554	1	1	0.000830116	NW11b	C3ar1
Trim47.2	9.15E-08	1.330494668	1	1	0.000835911	NW11b	Trim47
Ifi205.4	9.21E-08	-3.95690049	1	1	0.000841582	NW11b	Ifi205
Uqcrfs1	9.65E-08	-0.515746408	1	1	0.000881811	NW11b	Uqcrfs1
Ephx1.2	1.12E-07	1.327584196	1	0.952	0.001024351	NW11b	Ephx1
Zfp68.1	1.13E-07	-0.807159712	1	1	0.001035496	NW11b	Zfp68
Zfp800.2	1.15E-07	-0.821200064	1	1	0.001048505	NW11b	Zfp800
Selenop.3	1.28E-07	1.529784628	1	1	0.001167252	NW11b	Selenop
Mysm1.1	1.31E-07	-0.634960442	1	1	0.001195612	NW11b	Mysm1
AB124611.3	1.37E-07	0.977172901	1	1	0.001247738	NW11b	AB124611
Ugp2	1.37E-07	-0.539614962	1	1	0.001254995	NW11b	Ugp2
Alox5.3	1.43E-07	1.443898512	1	1	0.00130844	NW11b	Alox5
Neurl3	1.61E-07	0.720617839	1	1	0.001471396	NW11b	Neurl3
C130026I21Rik.2	1.70E-07	-1.538814664	1	1	0.001550588	NW11b	C130026I21Rik
Lifr.1	1.84E-07	0.935067744	1	1	0.001678446	NW11b	Lifr
Mtx2	1.92E-07	-0.592703247	1	1	0.001753344	NW11b	Mtx2
Yme1l1.2	1.93E-07	-0.771975647	1	1	0.001766293	NW11b	Yme1l1
Slc33a1.2	2.15E-07	-1.56553304	1	1	0.00196783	NW11b	Slc33a1
St8sia6.3	2.31E-07	1.218437473	1	1	0.002107863	NW11b	St8sia6
Pmp22.2	2.37E-07	1.514556007	1	0.952	0.002165655	NW11b	Pmp22
Hacd4.2	2.46E-07	1.172760155	1	1	0.002243093	NW11b	Hacd4
Atf3.2	2.52E-07	0.969773138	1	1	0.002305799	NW11b	Atf3
Rbbp8.1	2.69E-07	-0.575585032	1	1	0.002456574	NW11b	Rbbp8
Adgre1.4	2.77E-07	1.437638407	1	1	0.002525657	NW11b	Adgre1
Iars	2.79E-07	-0.747266604	1	1	0.002547291	NW11b	Iars
Ube2w.3	2.84E-07	-0.922302352	1	1	0.002592755	NW11b	Ube2w
Gna12.1	3.07E-07	0.82762749	1	1	0.002803857	NW11b	Gna12
Trp53i11.1	3.10E-07	0.870712765	1	1	0.002827791	NW11b	Trp53i11
Nlrc5.1	3.13E-07	-0.942101815	1	1	0.002859784	NW11b	Nlrc5
Zup1.2	3.24E-07	-0.798731839	1	1	0.002957066	NW11b	Zup1
Socs3.1	3.30E-07	0.928882222	1	1	0.003016264	NW11b	Socs3
Csnk1e	3.56E-07	0.557481627	1	1	0.00325573	NW11b	Csnk1e
Orc4.2	3.57E-07	-0.819766564	1	1	0.003258848	NW11b	Orc4
Bclaf3	3.78E-07	-0.714591438	1	1	0.003450577	NW11b	Bclaf3
Zfp386.2	3.83E-07	-1.096456544	1	1	0.003500936	NW11b	Zfp386
Baz1a	3.94E-07	-0.529017036	1	1	0.003599167	NW11b	Baz1a
Eif4a2.1	3.96E-07	-0.591521536	1	1	0.003619892	NW11b	Eif4a2
Prkce.2	4.18E-07	0.840791729	1	1	0.003821672	NW11b	Prkce
Whamm.3	4.27E-07	-0.89178948	1	1	0.003895833	NW11b	Whamm
Dhx9	4.44E-07	-0.699294825	1	1	0.004058506	NW11b	Dhx9
Slc2a3.3	4.65E-07	1.112351301	1	1	0.004251019	NW11b	Slc2a3
Zfp62.3	4.70E-07	-1.101199433	1	1	0.004295932	NW11b	Zfp62
St3gal6.1	4.96E-07	1.016733016	1	1	0.004526802	NW11b	St3gal6
Zfhx3.2	4.99E-07	0.58795213	1	1	0.004556094	NW11b	Zfhx3
Rnf14	5.30E-07	-0.647767005	1	1	0.004840042	NW11b	Rnf14
Atg3.1	5.39E-07	-0.651569176	1	1	0.004920958	NW11b	Atg3
Slco3a1.4	5.40E-07	-2.131847141	1	1	0.004932093	NW11b	Slco3a1
Wdhd1.1	5.49E-07	-0.543952342	1	1	0.005017711	NW11b	Wdhd1
Hexb.1	5.90E-07	0.75118319	1	1	0.005390951	NW11b	Hexb
Tgfbr2.2	5.91E-07	0.686406394	1	1	0.005399512	NW11b	Tgfbr2
Wasl.1	6.10E-07	-0.665764339	1	1	0.005575058	NW11b	Wasl
Ogfrl1.1	6.15E-07	-0.699211452	1	1	0.005616608	NW11b	Ogfrl1
Lnpk.1	6.17E-07	-0.709697035	1	1	0.005631176	NW11b	Lnpk
Gmfb.1	6.25E-07	-0.748668569	1	1	0.005712969	NW11b	Gmfb
Ppp1r15a.2	6.51E-07	0.718502879	1	1	0.005949504	NW11b	Ppp1r15a
Zfp36.2	7.15E-07	0.635376872	1	1	0.006535198	NW11b	Zfp36
Nrros.1	7.26E-07	0.704615621	1	1	0.006633484	NW11b	Nrros
Cx3cr1.3	7.84E-07	1.426003359	1	1	0.007159113	NW11b	Cx3cr1
Vsir.2	7.94E-07	0.767066939	1	1	0.007249697	NW11b	Vsir
Hells.1	7.95E-07	-1.418343654	1	1	0.007260391	NW11b	Hells
Abca9.3	7.98E-07	1.171822212	1	1	0.007287676	NW11b	Abca9
Pim1.1	8.64E-07	0.526849949	1	1	0.007888999	NW11b	Pim1
Rab11a.2	8.76E-07	-0.881148627	1	1	0.008005741	NW11b	Rab11a
Ppp4r3a.1	8.93E-07	-0.53818538	1	1	0.008156415	NW11b	Ppp4r3a
Retnla	9.21E-07	1.980987156	1	0.905	0.008416338	NW11b	Retnla
Trim35.5	9.45E-07	-1.938711473	1	1	0.008631258	NW11b	Trim35
Selenoi	9.55E-07	-0.7299593	1	1	0.008727099	NW11b	Selenoi
Tor1aip2.2	9.60E-07	-0.904440972	1	1	0.008772674	NW11b	Tor1aip2
Camsap2	9.80E-07	-0.514081991	1	1	0.008948598	NW11b	Camsap2
Ldha	9.82E-07	-0.552646463	1	1	0.00897215	NW11b	Ldha
Glul.3	9.98E-07	0.793211737	1	1	0.009118656	NW11b	Glul
Scoc.1	1.01E-06	-0.958345919	1	1	0.00924728	NW11b	Scoc
Vav2.1	1.04E-06	0.583224065	1	1	0.00953042	NW11b	Vav2
Abracl	1.07E-06	-0.596024013	1	1	0.009746573	NW11b	Abracl
Cd72.3	1.08E-06	1.165402302	1	1	0.009864053	NW11b	Cd72
Aldh2.2	1.09E-06	0.934428633	1	1	0.009943439	NW11b	Aldh2
Ntpcr.2	1.10E-06	0.738355698	1	1	0.01005365	NW11b	Ntpcr
Prkcb.3	1.12E-06	0.961637287	1	1	0.010208901	NW11b	Prkcb
Arhgap39	1.13E-06	0.531857325	1	1	0.010359419	NW11b	Arhgap39
Dhrs3.2	1.14E-06	1.012476218	1	1	0.010452962	NW11b	Dhrs3
Timp2.2	1.22E-06	1.186919115	1	1	0.0111133	NW11b	Timp2
Plxdc2.3	1.23E-06	1.728929606	1	1	0.011236314	NW11b	Plxdc2
Cpne3.2	1.23E-06	-0.878876444	1	1	0.011270482	NW11b	Cpne3
Mgl2.4	1.26E-06	1.496980362	1	1	0.011474977	NW11b	Mgl2
Pfkfb4.3	1.27E-06	0.971881257	1	1	0.011634542	NW11b	Pfkfb4
H2-M2.1	1.28E-06	1.291980089	1	1	0.011700154	NW11b	H2-M2
Slc25a24.1	1.29E-06	-0.791368926	1	1	0.011750587	NW11b	Slc25a24
Zfp729a	1.29E-06	-0.71429565	1	1	0.011806518	NW11b	Zfp729a
Esyt2.5	1.35E-06	-0.975399031	1	1	0.012341057	NW11b	Esyt2
Mtbp	1.36E-06	-0.542142717	1	1	0.012408898	NW11b	Mtbp
Chuk.3	1.42E-06	-0.979325703	1	1	0.013003765	NW11b	Chuk
Adcy7	1.43E-06	0.520320899	1	1	0.013066066	NW11b	Adcy7
Lpcat2.2	1.43E-06	0.709269321	1	1	0.013096032	NW11b	Lpcat2
Cdc14a.5	1.44E-06	-1.121910734	1	1	0.013126501	NW11b	Cdc14a
Mafb.4	1.44E-06	1.641705313	1	1	0.0131671	NW11b	Mafb
P2rx7.2	1.45E-06	0.669508317	1	1	0.01324672	NW11b	P2rx7
Skint3.2	1.55E-06	1.114228367	1	1	0.014155423	NW11b	Skint3
Nfkbiz.3	1.55E-06	0.944315552	1	1	0.014201355	NW11b	Nfkbiz
C1qa.4	1.57E-06	1.433902517	1	1	0.014339454	NW11b	C1qa
C1galt1	1.60E-06	-0.549418466	1	1	0.014646625	NW11b	C1galt1
Gfra2.2	1.61E-06	0.962380275	1	1	0.014675191	NW11b	Gfra2
Slfn5.1	1.61E-06	-0.820241848	1	1	0.014684256	NW11b	Slfn5
Plekha5.4	1.62E-06	-1.358642387	1	1	0.01478225	NW11b	Plekha5
Ly75.4	1.63E-06	-2.489803535	1	1	0.014930509	NW11b	Ly75
Pkib.4	1.64E-06	-1.657698347	1	1	0.014978023	NW11b	Pkib
Pltp.4	1.65E-06	1.48714673	1	1	0.015098078	NW11b	Pltp
Gls.2	1.66E-06	-0.795305253	1	1	0.015204549	NW11b	Gls
Cd4.1	1.67E-06	0.854870087	1	1	0.015247703	NW11b	Cd4
Ehd4.1	1.67E-06	0.667642456	1	1	0.015282639	NW11b	Ehd4
Mrc1.2	1.72E-06	1.33225232	1	1	0.015712126	NW11b	Mrc1
Ece1.2	1.73E-06	-0.967531458	1	1	0.01579931	NW11b	Ece1
Itgb5.3	1.74E-06	1.214997593	1	1	0.015890868	NW11b	Itgb5
C1qc.4	1.75E-06	1.361555216	1	1	0.016009486	NW11b	C1qc
Pf4.4	1.76E-06	1.182832163	1	1	0.016050324	NW11b	Pf4
Ssr3.1	1.77E-06	-0.508302607	1	1	0.016122098	NW11b	Ssr3
Ppan.1	1.79E-06	-0.607501426	1	1	0.016362799	NW11b	Ppan
Acsl4.1	1.92E-06	-0.831282203	1	1	0.017571595	NW11b	Acsl4
Cotl1.1	2.02E-06	0.801689733	1	1	0.018435975	NW11b	Cotl1
Tmem176b.4	2.03E-06	1.239879328	1	1	0.018534935	NW11b	Tmem176b
C1qb.4	2.06E-06	1.413874412	1	1	0.018860597	NW11b	C1qb
Cdon.2	2.10E-06	-0.83200164	1	1	0.019161004	NW11b	Cdon
Slc48a1.1	2.16E-06	0.698090072	1	1	0.01974842	NW11b	Slc48a1
Slc29a1.2	2.27E-06	0.93427121	1	1	0.020751714	NW11b	Slc29a1
Pitpnc1.2	2.27E-06	0.656566914	1	1	0.020759405	NW11b	Pitpnc1
Tmem176a.2	2.28E-06	1.247762852	1	1	0.020831571	NW11b	Tmem176a
Nuak1.1	2.30E-06	0.579803505	1	1	0.020965351	NW11b	Nuak1
Pomp.1	2.32E-06	-0.813855643	1	1	0.021163282	NW11b	Pomp
Siglece.3	2.32E-06	1.246059983	1	1	0.021175389	NW11b	Siglece
Cebpa.2	2.35E-06	1.044371583	1	1	0.021429489	NW11b	Cebpa
Ahr.2	2.35E-06	-1.401579112	1	1	0.02144061	NW11b	Ahr
Abcd1	2.39E-06	0.597844788	1	1	0.021867226	NW11b	Abcd1
E2f5.3	2.48E-06	-1.103148627	1	1	0.022645773	NW11b	E2f5
Lmo2.2	2.57E-06	0.546953687	1	1	0.023467957	NW11b	Lmo2
Micu1.2	2.58E-06	0.660625113	1	1	0.023559759	NW11b	Micu1
Tmem263.3	2.66E-06	-1.269373605	1	1	0.024288471	NW11b	Tmem263
Wdr43	2.73E-06	-0.551526493	1	1	0.024958165	NW11b	Wdr43
Apaf1	2.78E-06	-0.510563199	1	1	0.025376114	NW11b	Apaf1
mt-Co3.2	2.80E-06	-0.927263021	1	1	0.025543783	NW11b	mt-Co3
Arid5a.1	2.88E-06	0.832152152	1	1	0.026277597	NW11b	Arid5a
Krt80.2	2.93E-06	1.101149692	1	1	0.026735239	NW11b	Krt80
Arpp19.1	2.96E-06	-0.57921847	1	1	0.027073587	NW11b	Arpp19
Eng.1	3.00E-06	0.881080167	1	1	0.02740623	NW11b	Eng
Atp2a3.1	3.03E-06	0.977368211	1	1	0.027653843	NW11b	Atp2a3
Noa1	3.07E-06	-0.579042149	1	1	0.028061122	NW11b	Noa1
Pkig.1	3.09E-06	0.64816056	1	1	0.028204083	NW11b	Pkig
Apobec1.5	3.20E-06	1.177335122	1	1	0.029212708	NW11b	Apobec1
H2-Aa	3.21E-06	0.526141025	1	1	0.029298751	NW11b	H2-Aa
Efr3a.2	3.26E-06	-0.737274004	1	1	0.02981283	NW11b	Efr3a
Pou2f2.3	3.28E-06	0.989648921	1	1	0.029989183	NW11b	Pou2f2
Fyb.4	3.32E-06	0.936099893	1	1	0.030319488	NW11b	Fyb
Ssh2.2	3.42E-06	0.620110751	1	1	0.031218769	NW11b	Ssh2
Lrrc25.2	3.47E-06	0.728818797	1	1	0.031664676	NW11b	Lrrc25
Abcc3.2	3.53E-06	0.761699392	1	1	0.032225102	NW11b	Abcc3
Ptges3	3.69E-06	-0.549731297	1	1	0.033663596	NW11b	Ptges3
Ppp4r2.1	3.72E-06	-0.641910538	1	1	0.034010085	NW11b	Ppp4r2
Chn2.2	3.74E-06	0.748342593	1	1	0.034161715	NW11b	Chn2
Uxs1	3.76E-06	-0.677180394	1	1	0.034308077	NW11b	Uxs1
Bst1.1	3.89E-06	-0.77229653	1	1	0.035538004	NW11b	Bst1
Uxt	3.89E-06	-0.668197808	1	1	0.03556446	NW11b	Uxt
Plxnb2.5	4.00E-06	1.008617133	1	1	0.036529956	NW11b	Plxnb2
Polk.2	4.05E-06	-0.787223698	1	1	0.036996716	NW11b	Polk
Col4a3bp.2	4.15E-06	-0.816422807	1	1	0.037943941	NW11b	Col4a3bp
Axl.3	4.17E-06	0.852044544	1	1	0.038132376	NW11b	Axl
Mknk1	4.27E-06	0.511027528	1	1	0.039029991	NW11b	Mknk1
Poglut1.2	4.34E-06	-1.21718102	1	1	0.039596393	NW11b	Poglut1
Rpf2	4.38E-06	-0.836651681	1	1	0.039988142	NW11b	Rpf2
Rpe	4.50E-06	-0.677772585	1	1	0.041069337	NW11b	Rpe
Slc12a6.2	4.80E-06	0.563569979	1	1	0.043865919	NW11b	Slc12a6
Arl14ep.1	4.87E-06	-0.677334893	1	1	0.044504205	NW11b	Arl14ep
Chst7	4.96E-06	0.776109558	1	1	0.045349051	NW11b	Chst7
Fosl2.5	4.99E-06	0.991054324	1	1	0.04553678	NW11b	Fosl2
Kctd9.1	5.03E-06	-0.98678655	1	1	0.045909093	NW11b	Kctd9
Rab30.4	5.07E-06	-1.848164808	1	1	0.04628737	NW11b	Rab30
Ubfd1.1	5.08E-06	-0.674058302	1	1	0.046422001	NW11b	Ubfd1
Cd300ld.3	5.11E-06	1.363033778	1	1	0.046678607	NW11b	Cd300ld
Pik3cb.5	5.28E-06	-0.941870066	1	1	0.048218582	NW11b	Pik3cb
Gas7.2	5.28E-06	0.550973843	1	1	0.048270506	NW11b	Gas7
Il10ra.2	5.29E-06	0.71647326	1	1	0.048336699	NW11b	Il10ra
Irf1	2.48E-11	-1.276838426	1	1	2.26E-07	NW103	Irf1
Tnip2	4.44E-11	-0.971591212	1	1	4.06E-07	NW103	Tnip2
Arhgap30	7.63E-11	-0.590934766	1	1	6.97E-07	NW103	Arhgap30
Man1a.3	1.47E-10	-1.516074924	1	1	1.35E-06	NW103	Man1a
Bola2	3.24E-10	-1.19858046	1	1	2.96E-06	NW103	Bola2
Lrch4.1	3.65E-10	-1.179202118	1	1	3.34E-06	NW103	Lrch4
P2rx4.1	5.32E-10	-1.473878114	1	1	4.86E-06	NW103	P2rx4
Relb.1	6.52E-10	-1.207280608	1	1	5.95E-06	NW103	Relb
Pfn1	7.41E-10	-0.693300993	1	1	6.77E-06	NW103	Pfn1
Secisbp2	8.00E-10	-0.606539294	1	1	7.30E-06	NW103	Secisbp2
Chka	8.19E-10	-0.886721756	1	1	7.48E-06	NW103	Chka
Gpr107	1.27E-09	-0.541027889	1	1	1.16E-05	NW103	Gpr107
Dlst	1.31E-09	-0.810354411	1	1	1.19E-05	NW103	Dlst
Tmem14c	1.80E-09	-0.93036597	1	1	1.64E-05	NW103	Tmem14c
Nxf1	2.25E-09	-0.565405423	1	1	2.06E-05	NW103	Nxf1
Coro1b	2.55E-09	-0.867949812	1	1	2.33E-05	NW103	Coro1b
Psmc5.1	2.89E-09	-0.961582554	1	1	2.64E-05	NW103	Psmc5
Sqle	2.93E-09	-0.866659207	1	1	2.68E-05	NW103	Sqle
Rnf220	4.90E-09	-0.571935594	1	1	4.48E-05	NW103	Rnf220
Rtf2.1	5.24E-09	-0.997602566	1	1	4.78E-05	NW103	Rtf2
Ltb.1	5.64E-09	-2.517057999	1	1	5.15E-05	NW103	Ltb
Stk4	5.83E-09	-0.53478823	1	1	5.32E-05	NW103	Stk4
Ascc2	5.95E-09	-0.588967382	1	1	5.43E-05	NW103	Ascc2
Acaa1a	6.65E-09	-0.601950365	1	1	6.07E-05	NW103	Acaa1a
Hk3.1	6.96E-09	-2.109504775	1	1	6.35E-05	NW103	Hk3
Mfsd12.1	7.40E-09	-1.249176464	1	1	6.76E-05	NW103	Mfsd12
Clec2i	7.49E-09	-0.994442519	1	1	6.84E-05	NW103	Clec2i
Cd226.3	8.15E-09	1.29426211	1	1	7.45E-05	NW103	Cd226
Zmynd8	9.93E-09	-0.618755603	1	1	9.07E-05	NW103	Zmynd8
Cfh.2	1.22E-08	1.206024935	1	1	0.000111537	NW103	Cfh
Wsb2.2	1.24E-08	-1.34484289	1	1	0.000113553	NW103	Wsb2
Traf3	1.26E-08	-0.822713144	1	1	0.000114788	NW103	Traf3
Samhd1.2	1.44E-08	-1.308112414	1	1	0.00013169	NW103	Samhd1
Gbp7.1	1.57E-08	-1.973468653	1	1	0.000143128	NW103	Gbp7
Oasl2	1.70E-08	-2.071986485	1	1	0.000155189	NW103	Oasl2
Retreg2	1.83E-08	-0.744125047	1	1	0.000166857	NW103	Retreg2
Ddx27	1.94E-08	-0.640569054	1	1	0.000177062	NW103	Ddx27
Keap1	1.97E-08	-0.708527937	1	1	0.000180287	NW103	Keap1
Rnf213.1	2.24E-08	-0.712896656	1	1	0.000204851	NW103	Rnf213
Lrrtm2	2.72E-08	0.807293912	1	1	0.000248517	NW103	Lrrtm2
Ahnak.4	2.79E-08	1.091278872	1	1	0.000254681	NW103	Ahnak
Atp6v1b2	3.16E-08	-0.878288496	1	1	0.000288329	NW103	Atp6v1b2
Uqcrc1.1	3.56E-08	-0.853519599	1	1	0.000325611	NW103	Uqcrc1
Resf1.1	3.90E-08	-0.724661915	1	1	0.000355985	NW103	Resf1
Trmo	4.04E-08	-0.695331544	1	1	0.000369149	NW103	Trmo
Plac8.3	4.10E-08	-3.03814876	1	1	0.000374649	NW103	Plac8
Ndrg1.2	4.59E-08	-1.494403453	1	1	0.000418807	NW103	Ndrg1
Tmem63a.1	5.25E-08	-1.027292929	1	1	0.000479941	NW103	Tmem63a
Ptprcap	5.29E-08	-1.267675255	1	1	0.000482971	NW103	Ptprcap
Med17	5.80E-08	-0.511109327	1	1	0.000529316	NW103	Med17
Tmem106a.1	6.07E-08	-1.315866929	1	1	0.000553983	NW103	Tmem106a
Rrp8	6.34E-08	-0.707781154	1	1	0.000579191	NW103	Rrp8
Prkcd.1	6.45E-08	-0.938375929	1	1	0.000588886	NW103	Prkcd
Vps18.1	6.60E-08	-1.006391526	1	1	0.000602451	NW103	Vps18
Syngr2.2	6.61E-08	-0.947182363	1	1	0.000604037	NW103	Syngr2
Gbp9.1	6.85E-08	-0.78088856	1	1	0.000625719	NW103	Gbp9
Ppp5c	7.00E-08	-0.567774158	1	1	0.000639247	NW103	Ppp5c
Ptpn6.1	7.05E-08	-1.30039012	1	1	0.00064366	NW103	Ptpn6
Rnf114	7.08E-08	-0.738337911	1	1	0.000646387	NW103	Rnf114
Arhgef2	7.64E-08	-0.785523453	1	1	0.000697714	NW103	Arhgef2
Abr.2	7.76E-08	-1.103901471	1	1	0.000708348	NW103	Abr
Oas1a.3	8.15E-08	-1.996628485	1	1	0.000744327	NW103	Oas1a
Arl5c.2	8.31E-08	-1.719258741	1	1	0.000758997	NW103	Arl5c
Rasal3	8.49E-08	-0.711579926	1	1	0.00077533	NW103	Rasal3
U2af2.1	8.70E-08	-1.032713103	1	1	0.000794304	NW103	U2af2
Scpep1	8.79E-08	-1.146493407	1	1	0.000802955	NW103	Scpep1
Naxd	8.97E-08	-0.84676773	1	1	0.000819329	NW103	Naxd
Hsdl1	9.41E-08	-0.639127959	1	1	0.000859168	NW103	Hsdl1
Sidt2.2	9.50E-08	-1.523744586	1	1	0.000867693	NW103	Sidt2
Car2.3	9.55E-08	-1.720909436	1	1	0.000872724	NW103	Car2
Tspo.2	9.84E-08	-1.366070853	1	1	0.000898477	NW103	Tspo
Arfgap1	9.88E-08	-0.518342998	1	1	0.000902155	NW103	Arfgap1
Fam104a	9.97E-08	-0.957166442	1	1	0.000910649	NW103	Fam104a
Tspan14.3	1.01E-07	-1.376874677	1	1	0.000920728	NW103	Tspan14
Kansl3	1.05E-07	-0.651700981	1	1	0.000961891	NW103	Kansl3
Otulin	1.09E-07	-0.991909892	1	1	0.000996154	NW103	Otulin
Hvcn1	1.12E-07	-1.04272926	1	1	0.00102252	NW103	Hvcn1
Tmem131l	1.12E-07	-0.806467417	1	1	0.001026562	NW103	Tmem131l
Slc39a1	1.16E-07	-0.567027651	1	1	0.001055985	NW103	Slc39a1
Zfand3	1.16E-07	-0.515415377	1	1	0.001056269	NW103	Zfand3
Adrm1	1.18E-07	-0.593984585	1	1	0.001077331	NW103	Adrm1
Cfp.5	1.26E-07	-3.032790382	1	1	0.001149405	NW103	Cfp
Tmem131.1	1.26E-07	-0.91567575	1	1	0.001153247	NW103	Tmem131
Fyb.5	1.28E-07	-2.132835413	1	1	0.001168208	NW103	Fyb
Cd207.4	1.32E-07	2.019272365	1	1	0.001202457	NW103	Cd207
Srp68.1	1.37E-07	-1.005347876	1	1	0.001255748	NW103	Srp68
Rassf2	1.49E-07	-0.529638784	1	1	0.001362257	NW103	Rassf2
Sorl1.5	1.55E-07	-1.659290959	1	1	0.001413132	NW103	Sorl1
Hist1h4d	1.60E-07	1.165308759	1	1	0.001458166	NW103	Hist1h4d
Tnfsf4	1.62E-07	-1.88728895	1	1	0.001475857	NW103	Tnfsf4
Narf	1.63E-07	-0.8055878	1	1	0.001489672	NW103	Narf
Timm29.1	1.64E-07	-0.869081265	1	1	0.001498216	NW103	Timm29
Usp19	1.64E-07	-0.76328402	1	1	0.001500608	NW103	Usp19
Gps2.1	1.65E-07	-0.710700708	1	1	0.001511229	NW103	Gps2
Triap1.1	1.72E-07	-1.273341854	1	1	0.001567073	NW103	Triap1
Prr13	1.88E-07	-0.528392604	1	1	0.001720766	NW103	Prr13
Parp3.1	1.96E-07	-1.198718528	1	1	0.001789996	NW103	Parp3
Bsg.1	2.00E-07	-0.798569333	1	1	0.001827903	NW103	Bsg
Myd88	2.03E-07	-1.008251511	1	1	0.001851795	NW103	Myd88
Psmd2.2	2.03E-07	-0.921765222	1	1	0.001855417	NW103	Psmd2
Tmem109	2.13E-07	-0.96211515	1	1	0.001943769	NW103	Tmem109
Grina.5	2.15E-07	-1.89138745	1	1	0.001966332	NW103	Grina
Ms4a4c.4	2.17E-07	-3.592840816	1	1	0.001981871	NW103	Ms4a4c
Rbm19	2.25E-07	-0.60819315	1	1	0.002050931	NW103	Rbm19
Gbp3.1	2.50E-07	-2.10002541	1	1	0.002281182	NW103	Gbp3
Pak1.3	2.74E-07	0.748664639	1	1	0.002499913	NW103	Pak1
Kbtbd4	2.78E-07	-0.771235589	1	1	0.002535971	NW103	Kbtbd4
Plxnc1	2.78E-07	-0.742227992	1	1	0.002538756	NW103	Plxnc1
Ppp1ca	2.82E-07	-0.589904664	1	1	0.002578051	NW103	Ppp1ca
Plp2.3	2.86E-07	0.763645458	1	1	0.002616689	NW103	Plp2
Cdk2ap2.1	2.88E-07	-1.016757117	1	1	0.002631285	NW103	Cdk2ap2
Bcl2l2	2.88E-07	-0.689490949	1	1	0.002632475	NW103	Bcl2l2
Capg.4	3.32E-07	-3.975665364	1	1	0.003033604	NW103	Capg
Nop9	3.33E-07	-0.764840607	1	1	0.003041882	NW103	Nop9
Anxa11.3	3.35E-07	-0.944788221	1	1	0.003058332	NW103	Anxa11
Rsad2.2	3.43E-07	-1.774183303	1	1	0.003132679	NW103	Rsad2
Arhgap18.3	3.47E-07	0.976001306	1	1	0.003169526	NW103	Arhgap18
Filip1l	3.56E-07	-0.728136554	1	1	0.003251306	NW103	Filip1l
Ms4a6d.3	3.62E-07	-2.337502911	1	1	0.003302291	NW103	Ms4a6d
Lrrc25.3	3.63E-07	-1.324519241	1	1	0.003311588	NW103	Lrrc25
Trps1.2	3.68E-07	-0.882602189	1	1	0.003357132	NW103	Trps1
Hic2	3.76E-07	-0.604004015	1	1	0.003430367	NW103	Hic2
Tlr9.3	4.51E-07	-0.964149706	1	1	0.004123877	NW103	Tlr9
Cd36.3	4.62E-07	1.113394696	1	1	0.004216669	NW103	Cd36
Ubl7	4.77E-07	-0.621973526	1	1	0.004360483	NW103	Ubl7
Cdc42se2	4.86E-07	-0.519812186	1	1	0.004443182	NW103	Cdc42se2
H2-Ob.2	4.92E-07	0.773427673	1	1	0.004491735	NW103	H2-Ob
Ctsa.6	5.01E-07	-3.878419539	1	1	0.004577762	NW103	Ctsa
Klra3.3	5.18E-07	1.310389961	1	0.952	0.004735176	NW103	Klra3
Flii	5.26E-07	-0.577261955	1	1	0.004803837	NW103	Flii
Fam160b1	5.55E-07	-0.887983447	1	1	0.005068694	NW103	Fam160b1
Edem1.2	5.83E-07	-0.940569893	1	1	0.00532218	NW103	Edem1
Lpcat2.3	5.90E-07	-1.093149202	1	1	0.005390586	NW103	Lpcat2
Eml3	6.59E-07	-0.607029768	1	1	0.006020154	NW103	Eml3
Il2rg.4	6.73E-07	-2.211167144	1	1	0.00614607	NW103	Il2rg
Tep1.2	6.77E-07	-0.708464188	1	1	0.006180879	NW103	Tep1
Metrnl.3	6.83E-07	-1.18543715	1	1	0.006239829	NW103	Metrnl
Irak4	6.90E-07	-0.502199873	1	1	0.006303265	NW103	Irak4
Nkiras2.1	7.23E-07	-1.110935232	1	1	0.006607448	NW103	Nkiras2
Stx6	7.27E-07	-0.619782847	1	1	0.006643722	NW103	Stx6
Slc44a2.4	7.43E-07	-1.518588603	1	1	0.006785408	NW103	Slc44a2
Rnf181	7.63E-07	-0.591758872	1	1	0.006972973	NW103	Rnf181
Uba5	7.86E-07	-0.626163291	1	1	0.007182298	NW103	Uba5
Arap2	8.03E-07	-1.162801054	1	1	0.007336054	NW103	Arap2
Emb.6	8.10E-07	-2.560433165	1	1	0.007403101	NW103	Emb
Zdhhc5.2	8.21E-07	-0.6869192	1	1	0.007501739	NW103	Zdhhc5
Mgat4b	8.51E-07	-0.77914821	1	1	0.007775354	NW103	Mgat4b
Chmp4b	8.81E-07	-0.62687783	1	1	0.008051017	NW103	Chmp4b
Slfn4.3	9.04E-07	-3.127717831	1	1	0.008253112	NW103	Slfn4
Gm14597.4	9.25E-07	1.365711957	1	1	0.008452776	NW103	Gm14597
Psmd6.1	9.40E-07	-0.603576174	1	1	0.008581785	NW103	Psmd6
Castor2	9.51E-07	-0.762245047	1	1	0.008688353	NW103	Castor2
Uba7.1	9.55E-07	-0.876629689	1	1	0.008726325	NW103	Uba7
Aars.1	1.02E-06	-0.968569211	1	1	0.009303032	NW103	Aars
Nectin4	1.07E-06	-0.87333166	1	1	0.009752091	NW103	Nectin4
Fgr.3	1.10E-06	-2.291760356	1	1	0.010026986	NW103	Fgr
Oas3.1	1.10E-06	-1.220360157	1	1	0.010027213	NW103	Oas3
Gbp2	1.10E-06	-2.239198222	1	1	0.010033257	NW103	Gbp2
Ralgds.3	1.14E-06	-2.356236426	1	1	0.010448643	NW103	Ralgds
Htra2	1.16E-06	-0.9903241	1	1	0.010565009	NW103	Htra2
Pycard.2	1.20E-06	-1.036160874	1	1	0.010968942	NW103	Pycard
Trim47.3	1.21E-06	-2.234937851	1	1	0.011009735	NW103	Trim47
Kctd20.1	1.24E-06	-0.74981217	1	1	0.011340301	NW103	Kctd20
Rac2.6	1.26E-06	-1.779177618	1	1	0.011538245	NW103	Rac2
Acod1.5	1.28E-06	-5.324180899	1	1	0.01168552	NW103	Acod1
Tmbim1	1.29E-06	-0.529945438	1	1	0.011781908	NW103	Tmbim1
Snrpb	1.32E-06	-0.607995863	1	1	0.012014991	NW103	Snrpb
Dop1b	1.36E-06	-0.524856291	1	1	0.012448725	NW103	Dop1b
Palm.1	1.37E-06	-0.829119827	1	1	0.012506733	NW103	Palm
Rtl8b.5	1.42E-06	1.190618048	1	1	0.012932702	NW103	Rtl8b
Mfsd1.1	1.43E-06	-0.541659318	1	1	0.013021055	NW103	Mfsd1
Eno1.4	1.43E-06	-1.511703413	1	1	0.013039634	NW103	Eno1
Pop7	1.45E-06	-0.929364716	1	1	0.013211353	NW103	Pop7
Cd4.2	1.46E-06	-1.575845034	1	1	0.013369009	NW103	Cd4
Sh3bgrl.4	1.49E-06	0.597184779	1	1	0.013598209	NW103	Sh3bgrl
Wdr83	1.50E-06	-0.656543027	1	1	0.013680661	NW103	Wdr83
Alcam.1	1.53E-06	0.633353857	1	1	0.013998847	NW103	Alcam
Colgalt1	1.56E-06	-0.753510327	1	1	0.014258465	NW103	Colgalt1
Tspan31.1	1.56E-06	-1.056909157	1	1	0.014286927	NW103	Tspan31
Ctsz.2	1.59E-06	-1.489771073	1	1	0.014558166	NW103	Ctsz
Actn1.1	1.78E-06	-0.702489203	1	1	0.016261966	NW103	Actn1
Get4	1.79E-06	-0.726141132	1	1	0.016322676	NW103	Get4
Ak2	1.85E-06	-1.018671494	1	1	0.016875992	NW103	Ak2
Pgd.3	1.90E-06	-1.955045822	1	1	0.017375056	NW103	Pgd
Arsb.3	1.92E-06	1.082223165	1	1	0.017543754	NW103	Arsb
Gaa.1	1.94E-06	-0.969977917	1	1	0.017740746	NW103	Gaa
mt-Nd5.3	1.99E-06	0.564820826	1	1	0.018131169	NW103	mt-Nd5
Dgat1.2	2.01E-06	-1.41323437	1	1	0.018373582	NW103	Dgat1
Rftn1.1	2.07E-06	-0.848670701	1	1	0.018873265	NW103	Rftn1
Sulf2.5	2.09E-06	-2.231503413	1	1	0.019120363	NW103	Sulf2
Prdm1.4	2.12E-06	-1.789994611	1	1	0.019362619	NW103	Prdm1
Arrdc2	2.14E-06	-0.835592727	1	1	0.019545382	NW103	Arrdc2
Mars.3	2.23E-06	-1.20718367	1	1	0.020390424	NW103	Mars
P2ry10.6	2.27E-06	0.801031846	1	1	0.020694791	NW103	P2ry10
Mctp1.5	2.27E-06	0.872443173	1	1	0.020714609	NW103	Mctp1
Isg20	2.27E-06	-1.172636404	1	1	0.020730804	NW103	Isg20
Rasl11b.3	2.27E-06	0.867820699	1	1	0.020777068	NW103	Rasl11b
S100a4.4	2.35E-06	-2.50897765	1	1	0.021481528	NW103	S100a4
Siglece.4	2.37E-06	-3.049132926	1	1	0.021676575	NW103	Siglece
Wdr46.2	2.40E-06	-0.805605137	1	1	0.021900375	NW103	Wdr46
Adrb2.1	2.43E-06	0.705828995	1	1	0.022203575	NW103	Adrb2
Qpct.4	2.45E-06	1.048904944	1	1	0.02235102	NW103	Qpct
Znrf1.2	2.47E-06	-1.048474373	1	1	0.022538859	NW103	Znrf1
Gm10722	2.55E-06	1.402556357	1	1	0.023259389	NW103	Gm10722
Cdt1	2.56E-06	-0.753630578	1	1	0.023337814	NW103	Cdt1
Cnppd1.1	2.60E-06	-0.818294121	1	1	0.023753067	NW103	Cnppd1
Rpl7l1	2.64E-06	-0.72114416	1	1	0.024105945	NW103	Rpl7l1
Smg5	2.64E-06	-0.614526184	1	1	0.024111656	NW103	Smg5
Tmem189.3	2.65E-06	-1.308527134	1	1	0.024201571	NW103	Tmem189
Pcyt1a.3	2.67E-06	-1.200542125	1	1	0.024419494	NW103	Pcyt1a
Cd24a.6	2.70E-06	1.021158749	1	1	0.024704955	NW103	Cd24a
Camk1.4	2.87E-06	-1.758038845	1	1	0.026197067	NW103	Camk1
Gpr82.4	2.89E-06	0.931181225	1	1	0.026439504	NW103	Gpr82
Szrd1	2.90E-06	-0.507754355	1	1	0.026486947	NW103	Szrd1
Adamts6	2.92E-06	0.730111881	1	1	0.026683474	NW103	Adamts6
Thap7.1	2.97E-06	-0.883613311	1	1	0.027117141	NW103	Thap7
Rtl8a.2	3.03E-06	1.104878374	1	1	0.027680645	NW103	Rtl8a
H2-T24	3.05E-06	-0.706263369	1	1	0.027867969	NW103	H2-T24
Il13ra1.1	3.09E-06	0.564858998	1	1	0.028264975	NW103	Il13ra1
Lcn2.3	3.13E-06	-3.125331426	1	0.952	0.028608723	NW103	Lcn2
Utp23	3.14E-06	-1.017780644	1	1	0.028724142	NW103	Utp23
Slc26a2	3.18E-06	-0.647475859	1	1	0.029019823	NW103	Slc26a2
Agpat2.2	3.18E-06	-1.427163396	1	1	0.029046928	NW103	Agpat2
Cystm1.5	3.22E-06	1.073086554	1	1	0.029456207	NW103	Cystm1
Fabp5.2	3.49E-06	-3.141333419	1	1	0.03190617	NW103	Fabp5
Ifitm3.4	3.59E-06	-2.741263067	1	1	0.032792187	NW103	Ifitm3
Bin2.1	3.73E-06	-0.849236915	1	1	0.034050917	NW103	Bin2
Map7d1.3	3.79E-06	-0.938530986	1	1	0.034624413	NW103	Map7d1
Nelfb	3.89E-06	-0.693905001	1	1	0.035553473	NW103	Nelfb
C3.4	4.03E-06	-3.532252013	1	1	0.036803897	NW103	C3
Ahsa2	4.11E-06	-0.68774418	1	1	0.037529073	NW103	Ahsa2
B4galt5.4	4.24E-06	-1.954351086	1	1	0.03875677	NW103	B4galt5
Fcrla.5	4.26E-06	1.203342916	1	0.952	0.038947846	NW103	Fcrla
Ehbp1l1.1	4.33E-06	-0.512392966	1	1	0.039529118	NW103	Ehbp1l1
Mogs.2	4.45E-06	-0.801856931	1	1	0.040602283	NW103	Mogs
Ube2i	4.49E-06	-0.564004837	1	1	0.041026348	NW103	Ube2i
Eif2b4	4.65E-06	-0.722550848	1	1	0.042441048	NW103	Eif2b4
Cyc1	4.70E-06	-1.06061834	1	1	0.042924769	NW103	Cyc1
Atp5b	4.71E-06	-0.599724712	1	1	0.043045529	NW103	Atp5b
Nup62	4.75E-06	-0.820407206	1	1	0.043392126	NW103	Nup62
Efr3a.3	4.87E-06	0.510565929	1	1	0.044444872	NW103	Efr3a
Tcf3	4.89E-06	-0.742811137	1	1	0.044682086	NW103	Tcf3
Polr2a	5.00E-06	-0.57752487	1	1	0.045691103	NW103	Polr2a
Cldn1.4	5.02E-06	1.215111563	1	1	0.045896798	NW103	Cldn1
Pmm1	5.07E-06	-0.585962369	1	1	0.046331169	NW103	Pmm1
Ndst2	5.31E-06	-0.710686578	1	1	0.048463105	NW103	Ndst2
Slpi.5	5.36E-06	-4.335552947	1	1	0.048944639	NW103	Slpi
Sh2b1	5.42E-06	-0.559683037	1	1	0.049503692	NW103	Sh2b1
